# Supplementary material for: Gastrointestinal malignancies harbor actionable MET exon 14 deletions
Source: Oncotarget. 2015 Sep 10;6(29):28211–22. doi: 10.18632/oncotarget.4721 (PMC4695055; doi:10.18632/oncotarget.4721)
Supplement: Supplementary file 2 [file oncotarget-06-28211-s002.xlsx]

## Sheet: Sheet1
	Customer Identifier	Data Output	Accession	Targ Region	Target Sequence	Tm_CP	Tm_RP	Flags	Gene	PN(CP;RP)	NSID
1	GAPDH		NM_002046.3	35-135	TCCTCCTGTTCGACAGTCAGCCGCATCTTCTTTTGCGTCGCCAGCCGAGCCACATCGCTCAGACACCATGGGGAAGGTGAAGGTCGGAGTCAACGGATTT	82	82	HK	GAPDH	300988;200988	NM_002046.3:35
2	GUSB		NM_000181.1	1350-1450	CGGTCGTGATGTGGTCTGTGGCCAACGAGCCTGCGTCCCACCTAGAATCTGCTGGCTACTACTTGAAGATGGTGATCGCTCACACCAAATCCTTGGACCC	82	81	HK	GUSB	300976;200976	NM_000181.1:1350
3	OAZ1		NM_004152.2	313-413	GGTGGGCGAGGGAATAGTCAGAGGGATCACAATCTTTCAGCTAACTTATTCTACTCCGATGATCGGCTGAATGTAACAGAGGAACTAACGTCCAACGACA	79	79	HK	OAZ1	307090;207090	NM_004152.2:313
4	POLR2A		NM_000937.2	3775-3875	TTCCAAGAAGCCAAAGACTCCTTCGCTTACTGTCTTCCTGTTGGGCCAGTCCGCTCGAGATGCTGAGAGAGCCAAGGATATTCTGTGCCGTCTGGAGCAT	78	84	HK	POLR2A	302321;202321	NM_000937.2:3775
5	ALK_5-UTR-1		NG_009445.1	300-400	GCGCAGCGCGGGGGCTGGGATTCACGCCCAGAAGTTCAGCAGGCAGACAGTCCGAAGCCTTCCCGCAGCGGAGAGATAGCTTGAGGGTGCGCAAGACGGC	85	84		ALK	354703;254703	NG_009445.1:300
6	ALK_5P-1		NG_009445.1	1086-1186	CTACTCGCGCCTGCAGAGGAAGAGTCTGGCAGTTGACTTCGTGGTGCCCTCGCTCTTCCGTGTCTACGCCCGGGACCTACTGCTGCCACCATCCTCCTCG	83	83		ALK	347423;247423	NG_009445.1:1086
7	ALK_5P-2		NG_009445.1	2110-2210	ACAGTGCTCCAGGGAAGAATCGGGCGTCCAGACAACCCATTTCGAGTGGCCCTGGAATACATCTCCAGTGGAAACCGCAGCTTGTCTGCAGTGGACTTCT	82	81		ALK	347424;247424	NG_009445.1:2110
8	ALK_5P-5		NG_009445.1	3860-3960	TAAAAGTGATGGAAGGCCACGGGGAAGTGAATATTAAGCATTATCTAAACTGCAGTCACTGTGAGGTAGACGAATGTCACATGGACCCTGAAAGCCACAA	82	81		ALK	347427;247427	NG_009445.1:3860
9	ALK_3P-1		NG_009445.1	4400-4500	AGACGCTGCCTGAAGTGTGCTCTGAACAGGACGAACTGGATTTCCTCATGGAAGCCCTGATCATCAGCAAATTCAACCACCAGAACATTGTTCGCTGCAT	82	82		ALK	347428;247428	NG_009445.1:4400
10	ALK_3P-2		NG_009445.1	4844-4944	CAGAGGCCTTCATGGAAGGAATATTCACTTCTAAAACAGACACATGGTCCTTTGGAGTGCTGCTATGGGAAATCTTTTCTCTTGGATATATGCCATACCC	83	78		ALK	347430;247430	NG_009445.1:4844
11	ALK_3P-4		NG_009445.1	5455-5555	TTGTGGAACCCAACGTACGGCTCCTGGTTTACAGAGAAACCCACCAAAAAGAATAATCCTATAGCAAAGAAGGAGCCACACGACAGGGGTAACCTGGGGC	82	82		ALK	347432;247432	NG_009445.1:5455
12	ALK_3P-5		NG_009445.1	5820-5920	GTCGCACACTCACTTCTCTTCCTTGGGATCCCTAAGACCGTGGAGGAGAGAGAGGCAATGGCTCCTTCACAAACCAGAGACCAAATGTCACGTTTTGTTT	82	79		ALK	347429;247429	NG_009445.1:5820
13	ROS1_5-UTR		NM_002944.2	80-180	ACAAACAAAGCAAAATCCATCAGCTACTCCTCCAATTGAAGTGATGAAGCCCAAATAATTCATATAGCAAAATGGAGAAAATTAGACCGGCCATCTAAAA	83	76		ROS1	354691;254691	NM_002944.2:80
14	ROS1_1-33_3		NM_002944.2	2916-3016	TCAAGAAATAGGTCAGAAAACCAGTGTCTCTGTTTTGGAACCAGCCAGATTTAATCAGTTCACAATTATTCAGACATCCCTTAAGCCCCTGCCAGGGAAC	81	80		ROS1	354694;254694	NM_002944.2:2916
15	ROS1_1-33_4		NM_002944.2	3906-4006	GCACCTCTACTTTGCACTGAAAGAATCACAAAATGGAATGCAAGTATTTGATGTTGATCTTGAACACAAGGTGAAATATCCCAGAGAGGTGAAGATTCAC	79	81		ROS1	354695;254695	NM_002944.2:3906
16	ROS1_1-33_5		NM_002944.2	5018-5118	CTCTAAGACAAAGTGAATTTCCAAATGGAAGGCTCACTCTCCTTGTTACTAGACTGTCTGGTGGAAATATTTATGTGTTAAAGGTTCTTGCCTGCCACTC	78	78		ROS1	354696;254696	NM_002944.2:5018
17	ROS1_37-43_1		NM_002944.2	6165-6265	GGAGAAGATTGAATTCCTGAAGGAGGCACATCTGATGAGCAAATTTAATCATCCCAACATTCTGAAGCAGCTTGGAGTTTGTCTGCTGAATGAACCCCAA	81	83		ROS1	354697;254697	NM_002944.2:6165
18	ROS1_37-43_2		NM_002944.2	6362-6462	ACCTTGTAGACCTGTGTGTAGATATTTCAAAAGGCTGTGTCTACTTGGAACGGATGCATTTCATTCACAGGGATCTGGCAGCTAGAAATTGCCTTGTTTC	78	78		ROS1	354698;254698	NM_002944.2:6362
19	ROS1_37-43_4		NM_002944.2	6749-6849	GAAATTGTCCTGATGATCTGTGGAATTTAATGACCCAGTGCTGGGCTCAAGAACCCGACCAAAGACCTACTTTTCATAGAATTCAGGACCAACTTCAGTT	81	79		ROS1	354700;254700	NM_002944.2:6749
20	ROS1_3-UTR		NM_002944.2	7261-7361	AGAGAGTTGAGATAAACACTCTCATTCAGTAGTTACTGAAAGAAAACTCTGCTAGAATGATAAATGTCATGGTGGTCTATAACTCCAAATAAACAATGCA	78	78		ROS1	354702;254702	NM_002944.2:7261
21	RET-5P-1		NM_020630.4	237-337	GCTGCTGCTGCCGCTGCTAGGCAAAGTGGCATTGGGCCTCTACTTCTCGAGGGATGCTTACTGGGAGAAGCTGTATGTGGACCAGGCGGCCGGCACGCCC	85	86		RET	365300;265300	NM_020630.4:237
22	RET-5P-2		NM_020630.4	515-615	TCAGTGTCCGCAACCGCGGCTTTCCCCTGCTCACCGTCTACCTCAAGGTCTTCCTGTCACCCACATCCCTTCGTGAGGGCGAGTGCCAGTGGCCAGGCTG	85	84		RET	365301;265301	NM_020630.4:515
23	RET-5P-3		NM_020630.4	1422-1522	CGTGAGCAGGAGGGCTCGCCGATTTGCCCAGATCGGGAAAGTCTGTGTGGAAAACTGCCAGGCATTCAGTGGCATCAACGTCCAGTACAAGCTGCATTCC	85	85		RET	365299;265299	NM_020630.4:1422
24	RET-5P-4		NM_020630.4	2077-2177	TGCGACGAGCTGTGCCGCACGGTGATCGCAGCCGCTGTCCTCTTCTCCTTCATCGTCTCGGTGCTGCTGTCTGCCTTCTGCATCCACTGCTACCACAAGT	85	86		RET	365302;265302	NM_020630.4:2077
25	RET-3P-1		NM_020630.4	2768-2868	AGGGGATGCAGTATCTGGCCGAGATGAAGCTCGTTCATCGGGACTTGGCAGCCAGAAACATCCTGGTAGCTGAGGGGCGGAAGATGAAGATTTCGGATTT	85	86		RET	365304;265304	NM_020630.4:2768
26	RET-3P-2		NM_020630.4	2911-3011	AGGAGCCAGGGTCGGATTCCAGTTAAATGGATGGCAATTGAATCCCTTTTTGATCATATCTACACCACGCAAAGTGATGTATGGTCTTTTGGTGTCCTGC	81	79		RET	347785;247785	NM_020630.4:2911
27	RET-3P-3		NM_020630.4	3197-3297	AAGACCTGGAGAAGATGATGGTTAAGAGGAGAGACTACTTGGACCTTGCGGCGTCCACTCCATCTGACTCCCTGATTTATGACGACGGCCTCTCAGAGGA	86	85		RET	365303;265303	NM_020630.4:3197
28	RET-3P-4		NM_020630.4	3990-4090	TTTCCCTTACCCACCTTCAGGACGGTTGTCACTTATGAAGTCAGTGCTAAAGCTGGAGCAGTTGCTTTTTGAAAGAACATGGTCTGTGGTGCTGTGGTCT	78	83		RET	317645;217645	NM_020630.4:3990
29	Fusion_ALKe20_E13-A20	ALK_E20_fusion	PFUS_001.1	1-101	ATATGGAGCAAAACTACTGTAGAGCCCACACCTGGGAAAGGACCTAAAGTGTACCGCCGGAAGCACCAGGAGCTGCAAGCCATGCAGATGGAGCTGCAG	88	90		EML4-ALK Variant 1	347433;247433	PFUS_001.1:1
30	Fusion_ALKe20_E20-A20	ALK_E20_fusion	PFUS_002.1	1-101	GACAACAAGTATATAATGTCTAACTCGGGAGACTATGAAATATTGTACTTGTACCGCCGGAAGCACCAGGAGCTGCAAGCCATGCAGATGGAGCTGCAG	77	88		EML4-ALK Variant 2	347450;	PFUS_002.1:1
31	Fusion_ALKe20_E6-A20	ALK_E20_fusion	PFUS_003.1	1-101	AAAGTTACCAAAACTGCAGACAAGCATAAAGATGTCATCATCAACCAAGTGTACCGCCGGAAGCACCAGGAGCTGCAAGCCATGCAGATGGAGCTGCAG	80	90		EML4-ALK Variant 3a	347435;	PFUS_003.1:1
32	Fusion_ALKe20_E2-A20	ALK_E20_fusion	PFUS_006.1	1-101	ATCTCTGAAGATCATGTGGCCTCAGTGAAAAAATCAGTCTCAAGTAAAGTGTACCGCCGGAAGCACCAGGAGCTGCAAGCCATGCAGATGGAGCTGCAG	79	90		EML4-ALK Variant 5a	347437;	PFUS_006.1:1
33	Fusion_ALKe20_E18-A20	ALK_E20_fusion	PFUS_008.1	1-101	ATCCACACAGACGGGAATGAACAGCTCTCTGTGATGCGCTACTCAATAGTGTACCGCCGGAAGCACCAGGAGCTGCAAGCCATGCAGATGGAGCTGCAG	87	90		EML4-ALK Variant 5-prime	347439;	PFUS_008.1:1
34	Fusion_ALKe20_K24-A20	ALK_E20_fusion	PFUS_013.1	1-101	GCAGTCAGGTCAAAGAATATGGCCAGAAGAGGGCATTCTGCACAGATTGTGTACCGCCGGAAGCACCAGGAGCTGCAAGCCATGCAGATGGAGCTGCAG	86	90		KIF5B-ALK	347444;	PFUS_013.1:1
35	Fusion_ALKe20_T5-A20	ALK_E20_fusion	PFUS_016.1	1-101	CAGCAGCCACCATATACAGGAGCTCAGACTCAAGCAGGTCAGATTGAAGTGTACCGCCGGAAGCACCAGGAGCTGCAAGCCATGCAGATGGAGCTGCAG	88	90		TFG-ALK-XL	347445;	PFUS_016.1:1
36	KIF5B-ALK	ALK_E20_fusion	PFUS_031.1	0-100	TTGGAGGAATCTGTCGATGCCCTCAGTGAAGAACTAGTCCAGCTTCGAGCACAAGTGTACCGCCGGAAGCACCAGGAGCTGCAAGCCATGCAGATGGAGC	86	91		ALK	365305;	PFUS_031.1:0
37	SLC43A2-Ros Variant 1	ROS1_E32_fusion	PFUS_020.1	5-105	GTGTGCTCCCTGGATATTCTTAGTAGCGCCTTCCAGCTGGTTGGAGCTGGAGTCCCAAATAAACCAGGCATTCCCAAATTACTAGAAGGGAGTAA	82	84		SLC43A2-Ros Variant 1	354553;	PFUS_020.1:5
38	CD74-ROS_C6-R32	ROS1_E32_fusion	PFUS_030.1	23-123	AATGAGCAGGCACTCCTTGGAGCAAAAGCCCACTGACGCTCCACCGAAAGCTGGAGTCCCAAATAAACCAGGCATTCCCAAATTACTAGAAGGGAGTAAA	85	83		ROS1	365296;	PFUS_030.1:23
39	SLC34A2-Ros	ROS1_E32_fusion	PFUS_034.1	23-123	CAAGGCTCCTGAGACCTTTGATAACATAACCATTAGCAGAGAGGCTCAGGCTGGAGTCCCAAATAAACCAGGCATTCCCAAATTACTAGAAGGGAGTAAA	86	83		ROS1	365294;265294	PFUS_034.1:23
40	SDC4-ROS1_S2-R32	ROS1_E32_fusion	PFUS_024.1	35-135	GCCCGGGCAGGAATCTGATGACTTTGAGCTGTCTGGCTCTGGAGATCTGGCTGGAGTCCCAAATAAACCAGGCATTCCCAAATTACTAGAAGGGAGTAAA	84	83		ROS1	365295;	PFUS_024.1:35
41	SLC43A2-Ros Variant 2		PFUS_021.1	0-100	TTTTCGTGTGCTCCCTGGATATTCTTAGTAGCGCCTTCCAGCTGGTTGGAGATGATTTTTGGATACCAGAAACAAGTTTCATACTTACTATTATAGTTGG	77	74		SLC43A2-Ros Variant 2	354556;254556	PFUS_021.1:0
42	CD74-ROS_C6-R34		PFUS_019.1	0-100	AAATGAGCAGGCACTCCTTGGAGCAAAAGCCCACTGACGCTCCACCGAAAGATGATTTTTGGATACCAGAAACAAGTTTCATACTTACTATTATAGTTGG	88	73		CD74-ROS	354557;254557	PFUS_019.1:0
43	EZR-ROS1		PFUS_032.1	2-102	AAGGAGGAGTTGATGCTGCGGCTGCAGGACTATGAGGAGAAGACAAAGAAGGCAGAGAGAGATGATTTTTGGATACCAGAAACAAGTTTCATACTTACTA	88	76		ROS1	365292;265292	PFUS_032.1:2
44	SDC4-ROS1_S4-R34		PFUS_033.1	7-107	GGTGTCAATGTCCAGCACTGTGCAGGGCAGCAACATCTTTGAGAGAACGGAGGTCCTGGCAGATGATTTTTGGATACCAGAAACAAGTTTCATACTTACT	85	77		ROS1	365298;265298	PFUS_033.1:7
45	FIG-Ros Variant 2		PFUS_023.1	0-100	CCCTGGTGCTAGTTGCAAAGACACAAGTGGGGAAATCAAAGTATTACAAGTCTGGCATAGAAGATTAAAGAATCAAAAAAGTGCCAAGGAAGGGGTGACA	82	80		FIG-Ros Variant 2	354555;254555	PFUS_023.1:0
46	TPM3-ROS1		PFUS_035.1	21-121	AGTTTGCTGAGAGATCGGTAGCCAAGCTGGAAAAGACAATTGATGACCTGGAAGTCTGGCATAGAAGATTAAAGAATCAAAAAAGTGCCAAGGAAGGGGT	85	85		ROS1	365297;265297	PFUS_035.1:21
47	LRIG3-ROS1		PFUS_027.1	32-132	AGTTTGTCACATCTTCAGGTGCTGGATTTTTCTTACCACAACATGACAGTAGTGTCTGGCATAGAAGATTAAAGAATCAAAAAAGTGCCAAGGAAGGGGT	74	85		ROS1	365293;265293	PFUS_027.1:32
48	FIG-Ros Variant 1		PFUS_022.1	0-100	TATGGGGCGAGACTAGCTGCCAAGTACTTGGATAAGGAACTGGCAGGAAGTACTCTTCCAACCCAAGAGGAGATTGAAAATCTTCCTGCCTTCCCTCGGG	88	80		FIG-Ros Variant 1	354554;254554	PFUS_022.1:0
49	KIF5B-RET_K15-R12	RET_E12_fusion	PFUS_028.1	40-140	AAGACCTTGCAGAAATAGGAATTGCTGTGGGAAATAATGATGTAAAGGAGGATCCAAAGTGGGAATTCCCTCGGAAGAACTTGGTTCTTGGAAAAACTCT	83	82		RET	365288;	PFUS_028.1:40
50	KIF5B-RET_K16-R12	RET_E12_fusion	PFUS_025.1	7-107	AAGAAAATGAAAAGGAGTTAGCAGCATGTCAGCTTCGTATCTCTCAAGAGGATCCAAAGTGGGAATTCCCTCGGAAGAACTTGGTTCTTGGAAAAACTCT	80	82		RET	365290;	PFUS_025.1:7
51	KIF5B-RET_K22-R12	RET_E12_fusion	PFUS_026.1	12-112	ACCTGCGCAAACTCTTTGTTCAGGACCTGGCTACAAGAGTTAAAAAGGAGGATCCAAAGTGGGAATTCCCTCGGAAGAACTTGGTTCTTGGAAAAACTCT	84	82		RET	365287;265287	PFUS_026.1:12
52	KIF5B-RET_K23-R12	RET_E12_fusion	PFUS_029.1	51-151	CCTTTCTTGAAAATAATCTTGAACAGCTCACTAAAGTGCACAAACAGGAGGATCCAAAGTGGGAATTCCCTCGGAAGAACTTGGTTCTTGGAAAAACTCT	78	82		RET	365289;	PFUS_029.1:51
53	CCDC6-RET_C1-R12	RET_E12_fusion	PFUS_039.1	10-110	GGAGGAGAACCGCGACCTGCGCAAAGCCAGCGTGACCATCGAGGATCCAAAGTGGGAATTCCCTCGGAAGAACTTGGTTCTTGGAAAAAC	87	81		CCDC6-RET_C1_R12	371762;	PFUS_039.1:10
54	KIF5B-RET_K24-R8		PFUS_036.1	2-102	CAGTCAGGTCAAAGAATATGGCCAGAAGAGGGCATTCTGCACAGATTGATGTGGCCGAGGAGGCGGGCTGCCCCCTGTCCTGTGCAGTCAGCAAGAGA	86	89		KIF5B-RET_K24_R8	371765;271765	PFUS_036.1:2
55	KIF5B-RET_K15-R11	RET_E11_fusion	PFUS_037.1	4-104	AGACCTTGCAGAAATAGGAATTGCTGTGGGAAATAATGATGTAAAGATCCACTGTGCGACGAGCTGTGCCGCACGGTGATCGCAGCCGCTGTCCTC	80	91		KIF5B-RET_K15_R11	371764;	PFUS_037.1:4
56	KIF5B-RET_K24-R11	RET_E11_fusion	PFUS_038.1	4-104	GTCAGGTCAAAGAATATGGCCAGAAGAGGGCATTCTGCACAGATTGATCCACTGTGCGACGAGCTGTGCCGCACGGTGATCGCAGCCGCTGTCCTC	84	91		KIF5B-RET_K24_R11	371763;271763	PFUS_038.1:4
57	AXL-MBIP_E20-M4		Fusion_0035.1	0-100	CAACCCAGCCAGACCCTAAGGATTCCTGTAGCTGCCTCACTGCGGCTGAGATTGACAGACGAATATCTGCATTTATTGAAAGAAAGCAAGCTGAAATCAA	85	76		MBIP	381034;281034	Fusion_0035.1:0
58	FGFR2-CIT_ F17- C23		Fusion_0036.1	0-100	AGCAGTTGGTAGAAGACTTGGATCGAATTCTCACTCTCACAACCAATGAGGCACATAGAGATGAAATCCAGCGCAAATTTGATGCTCTTCGTAACAGCTG	82	80		CIT	381035;281035	Fusion_0036.1:0
59	SCAF11-PDGFRA_S1-P2		Fusion_0037.1	13-113	GCCGCGGCCGGACCGAGCGCCTCGACCTCGGTCTGAGTTTCCCAGAGCTATGGGGACTTCCCATCCGGCGTTCCTGGTCTTAGGCTG	85	86		PDGFRA	381030;281030	Fusion_0037.1:13
60	MET-MET_E13-E15		Fusion_0038.1	0-100	ATTACTACTTGGGTTTTTCCTGTGGCTGAAAAAGAGAAAGCAAATTAAAGATCAGTTTCCTAATTCATCTCAGAACGGTTCATGCCGACAAGTGCAGTAT	75	76		MET	381036;281036	Fusion_0038.1:0
61	EML4-ALK_E13-ins69 A20		Fusion_0040.1	0-100	TATATGGAGCAAAACTACTGTAGAGCCCACACCTGGGAAAGGACCTAAAGGAAGTGGCCTGTGTAGTGCTTCAAGGGCCAGGCTGCCAGGCCATGTTGCA	88	86		ALK	381037;281037	Fusion_0040.1:0
62	EML4-ALK_E17-ins68A20		Fusion_0042.1	0-100	GATTTTCATCCAAGTGGCACAGTGGTGGCCATAGGAACGCACTCAGGCAGAGTCTTGCTCTGTCTCCCAGGCTGGAGTGCAGTGGCAATTTACACATTTC	87	82		ALK	381033;281033	Fusion_0042.1:0
63	EML4-ALK_E17-ins95A21		Fusion_0043.1	0-100	GATTTTCATCCAAGTGGCACAGTGGTGGCCATAGGAACGCACTCAGGCAGGAGACAAAAACATGAAGTCAATTTTCCCAAAATTAAACTCATTAAAAAAT	84	74		ALK	381040;281040	Fusion_0043.1:0
64	EML4-ALK_E6-A19	ALK_E19_fusion	Fusion_0044.1	6-106	TACCAAAACTGCAGACAAGCATAAAGATGTCATCATCAACCAAGTGTCACCCACGCCGGAGCCACACCTGCCACTCTCGCTGATCCTCTCTGTG	81	90	S	ALK	381042;	Fusion_0044.1:6
65	KIF5B-ALK_K15ins2477-A19	ALK_E19_fusion	Fusion_0045.1	6-106	GTTTTTGCTATTCACCTCTACTTCTTGAACTTCTGGCAACCACTTGTCACCCACGCCGGAGCCACACCTGCCACTCTCGCTGATCCTCTCTGTG	72	90	S	ALK	381041;281041	Fusion_0045.1:6
66	KLC1-ALK_K9-A20	ALK_E20_fusion	Fusion_0046.1	0-100	CAAAGAGATTCTCACTCGTGCACATGAAAGGGAGTTTGGTTCTGTAGATGTGTACCGCCGGAAGCACCAGGAGCTGCAAGCCATGCAGATGGAGCTGCAG	79	90		ALK	381038;	Fusion_0046.1:0
67	TFG-ALK_T4-A20	ALK_E20_fusion	Fusion_0047.1	0-100	CTTGGAACCACCTGGAGAACCAGGACCTTCCACCAATATTCCTGAAAATGTGTACCGCCGGAAGCACCAGGAGCTGCAAGCCATGCAGATGGAGCTGCAG	86	90		ALK	381039;	Fusion_0047.1:0
68	NCOA4-RET_N6-R12	RET_E12_fusion	Fusion_0048.1	0-100	ATATTGGGCCCTTCCTGGAGAAGAGAGGCTGTATCTCCATGCCAGAGCAGGATCCAAAGTGGGAATTCCCTCGGAAGAACTTGGTTCTTGGAAAAACTCT	87	82		RET	381436;	Fusion_0048.1:0
69	SMCF1-ALK_E21-A20	ALK_E20_fusion	Fusion_0096.1	0-100	TGCTCATGGTGCCACCACCTGCCTCAGAGCCCCACCTGAGCCTGCCGACTTGTACCGCCGGAAGCACCAGGAGCTGCAAGCCATGCAGATGGAGCTGCAG	94	93	T	ALK	386753;	Fusion_0096.1:0
70	TPM3_E7-NTRK1_E10		Fusion_0225.1	1-100	TGCTGAGAGATCGGTAGCCAAGCTGGAAAAGACAATTGATGACCTGGAAGACACTAACAGCACATCTGGAGACCCGGTGGAGAAGAAGGACGAAACACCT	85	89		NTRK1	305953;205953	Fusion_0225.1:0
71	AGTRAP_E5-BRAF_E8		Fusion_0102.1	1-100	CCCGCAGATCCCTTTGCAGTCCCAGAGGGCAGGAGTCAAGATGCCCGAGGGCCCCAAATTCTCACCAGTCCGTCTCCTTCAAAATCCATTCCAATTCCAC	88	78		BRAF	387048;287048	Fusion_0102.1:0
72	ETV6_E4-NTRK3_E15	NTRK3_E15_fusion	Fusion_0224.1	1-100	CTCTATACACACACAGCCGGAGGTCATACTGCATCAGAACCATGAAGAAGATGTGCAGCACATTAAGAGGAGAGACATCGTGCTGAAGCGAGAACTGGGT	85	85		NTRK3	305945;	Fusion_0224.1:0
73	ETV6_E5-NTRK3_E15	NTRK3_E15_fusion	Fusion_0223.1	1-100	CTCTGTCTCCCCGCCTGAAGAGCACGCCATGCCCATTGGGAGAATAGCAGATGTGCAGCACATTAAGAGGAGAGACATCGTGCTGAAGCGAGAACTGGGT	86	85		NTRK3	305944;205944	Fusion_0223.1:0
74	NTRK3_E14-ETV6_E6		Fusion_0221.1	5-104	CCCCAGTACTTCCGTCAGGGACACAACTGCCACAAGCCGGACACGTACTGTAGACTGCTTTGGGATTACGTCTATCAGTTGCTTTCTGACAGCCGG	90	79		ETV6	305952;205952	Fusion_0221.1:4
75	EWSR1_E7-ETV1_E12		Fusion_0215.1	1-100	CCAAGCTCCAAGTCAATATAGCCAACAGAGCAGCAGCTACGGGCAGCAGAGAGACATCAAACAAGAGCCAGGAATGTATCGGGAAGGACCCACATACCAA	89	85		ETV1	305949;205949	Fusion_0215.1:0
76	FGFR1_E14-ZNF703_E2		Fusion_0220.1	1-100	GCCTCGCACGGGACATTCACCACATCGACTACTATAAAAAGACAACCAACCTGGACGCCAAGAAGAGCCCCTTGGCGCTGCTGGCTCAGACCTGCTCGCA	85	93		ZNF703	305947;205947	Fusion_0220.1:0
77	FGFR1_E1-PLAG1_E3	PLAG1_E3_fusion	Fusion_0214.1	1-100	GCACAAGCCACGGCGGACTCTCCCGAGGCGGAACCTCCACGCCGAGCGAGATTGGCCAAAATGGGAAGGATTGGATTCCACTCTCTTCCACGAAGAGTCA	91	83		PLAG1	305948;205948	Fusion_0214.1:0
78	FGFR1_E1-PLAG1_E2	PLAG1_E2_fusion	Fusion_0217.1	1-100	GCACAAGCCACGGCGGACTCTCCCGAGGCGGAACCTCCACGCCGAGCGAGGTTGCCTCTTGGTGCTGCCTTGGCCGTATTTGGCACCCAGAATGCTTCAT	91	83		PLAG1	305951;	Fusion_0217.1:0
79	FGFR1_E2-PLAG1_E3	PLAG1_E3_fusion	Fusion_0216.1	1-100	CACAGCCACACTCTGCACCGCTAGGCCGTCCCCGACCTTGCCTGAACAAGATTGGCCAAAATGGGAAGGATTGGATTCCACTCTCTTCCACGAAGAGTCA	87	83		PLAG1	305950;	Fusion_0216.1:0
80	FGFR1_E2-PLAG1_E2	PLAG1_E2_fusion	Fusion_0219.1	1-100	CACAGCCACACTCTGCACCGCTAGGCCGTCCCCGACCTTGCCTGAACAAGGTTGCCTCTTGGTGCTGCCTTGGCCGTATTTGGCACCCAGAATGCTTCAT	87	83		PLAG1	305946;205946	Fusion_0219.1:0
81	FGFR1_E17-TACC1_E7		Fusion_0198.1	1-100	AGCAGCTGGTGGAAGACCTGGACCGCATCGTGGCCTTGACCTCCAACCAGGGGCTGCTGGAGTCCTCTGCAGAGAAGGCCCCTGTGTCGGTGTCCTGTGG	87	93		TACC1	397945;297945	Fusion_0198.1:0
82	FGFR3_E18-BAIAP2L1_E2		Fusion_0197.1	1-100	AGCAGCTGGTGGAGGACCTGGACCGTGTCCTTACCGTGACGTCCACCGACAATGTTATGGAACAGTTCAATCCTGGGCTGCGAAATTTAATAAACCTGGG	85	79		BAIAP2L1	397943;297943	Fusion_0197.1:0
83	FGFR3_E18-TACC3_E11		Fusion_0015.1	1-100	AGCAGCTGGTGGAGGACCTGGACCGTGTCCTTACCGTGACGTCCACCGACGTAAAGGCGACACAGGAGGAGAACCGGGAGCTGAGGAGCAGGTGTGAGGA	90	92		FGFR3-TACC3	378624;278624	Fusion_0015.1:0
84	FGFR3_E18-TACC3_E10		Fusion_0144.1	6-105	CTGGTGGAGGACCTGGACCGTGTCCTTACCGTGACGTCCACCGACGTGCCAGGCCCACCGCCAGGTGTTCCCGCGCCTGGGGGCCCACCCCTGTC	90	91	S	TACC3	392086;292086	Fusion_0144.1:5
85	FGFR3_E18-TACC3_E9		Fusion_0218.1	1-100	AGCAGCTGGTGGAGGACCTGGACCGTGTCCTTACCGTGACGTCCACCGACCATGCACGGTGCAAATGAGACTCCCTCAGGACGTCCGCGGGAAGCCAAGC	85	84		TACC3	305942;205942	Fusion_0218.1:0
86	FGFR3_E18-TACC3_E8		Fusion_0013.1	1-100	AGCAGCTGGTGGAGGACCTGGACCGTGTCCTTACCGTGACGTCCACCGACTTTAAGGAGTCGGCCTTGAGGAAGCAGTCCTTATACCTCAAGTTCGACCC	85	82		FGFR3-TACC3	378617;278617	Fusion_0013.1:0
87	FGFR3_E18-TACC3_E4		Fusion_0222.1	1-100	AGCAGCTGGTGGAGGACCTGGACCGTGTCCTTACCGTGACGTCCACCGACCCAACAGCTCATCAAGGAAGTGGATGCCAAAACTACTCATGGAATTCTAC	85	85		TACC3	305943;205943	Fusion_0222.1:0
88	C2orf44_E4plus654-ALK_E20minus117		Fusion_0226.1	1-100	CATTGGCACAATCTTGGCTCACTGCAACCTCCAACTCCCGGGTTCAAACCGTTCAGAGCTCAGGGGAGGATATGGAGATCCAGGGAGGCTTCCTGTAGGA	85	87		ALK	305959;205959	Fusion_0226.1:0
89	CLTC		NM_004859.2	291-390	GGGTATCAACCCAGCAAACATTGGCTTCAGTACCCTGACTATGGAGTCTGACAAATTCATCTGCATTAGAGAAAAAGTAGGAGAGCAGGCCCAGGTGGTA	82	78	HK	CLTC	304773;204773	NM_004859.2:290
90	HPRT1		NM_000194.1	241-340	TGTGATGAAGGAGATGGGAGGCCATCACATTGTAGCCCTCTGTGTGCTCAAGGGGGGCTATAAATTCTTTGCTGACCTGCTGGATTACATCAAAGCACTG	87	80	HK	HPRT1	301669;201669	NM_000194.1:240
91	PGK1		NM_000291.2	1031-1130	GCAAGAAGTATGCTGAGGCTGTCACTCGGGCTAAGCAGATTGTGTGGAATGGTCCTGTGGGGGTATTTGAATGGGAAGCTTTTGCCCGGGGAACCAAAGC	83	82	HK	PGK1	304768;204768	NM_000291.2:1030
92	TUBB		NM_178014.2	321-420	TGGTGGATCTAGAACCTGGGACCATGGACTCTGTTCGCTCAGGTCCTTTTGGCCAGATCTTTAGACCAGACAACTTTGTATTTGGTCAGTCTGGGGCAGG	82	81	HK	TUBB	302897;202897	NM_178014.2:320
