# Supplementary material for: Gastrointestinal malignancies harbor actionable MET exon 14 deletions
Source: Oncotarget. 2015 Sep 10;6(29):28211–22. doi: 10.18632/oncotarget.4721 (PMC4695055; doi:10.18632/oncotarget.4721)
Supplement: Supplementary file 3 [file oncotarget-06-28211-s003.xlsx]

## Sheet: Cosmic_MET
Gene name	Accession Number	Gene CDS length	HGNC ID	Sample name	ID_sample	ID_tumour	Primary site	Site subtype	Primary histology	Histology subtype	Genome-wide screen	Mutation ID	Mutation CDS	Mutation AA	Mutation Description	Mutation zygosity	Mutation GRCh37 genome position	Mutation GRCh37 strand	SNP	FATHMM prediction	Mutation somatic status	Pubmed_PMID	ID_STUDY	Sample source	Tumour origin	Age	Comments
MET	ENST00000318493	4227	7029	LUAD-NYU1219	1765242	1669562	lung	NS	carcinoma	adenocarcinoma	y	370244	c.6G>T	p.K2N	Substitution - Missense		7:116339144-116339144	+	n	CANCER	Variant of unknown origin	22980975		surgery - NOS	primary	77	Stage:IB
MET	ENST00000318493	4227	7029	TCGA-BR-7958-01	2198028	2066306	stomach	NS	carcinoma	adenocarcinoma	y	3877455	c.18G>T	p.V6V	Substitution - coding silent		7:116339156-116339156	+	n		Confirmed somatic variant		541	NS	NS
MET	ENST00000318493	4227	7029	TCGA-A6-4105-01	1650938	1565725	large_intestine	colon	carcinoma	adenocarcinoma	y	1447443	c.37G>C	p.V13L	Substitution - Missense	het	7:116339175-116339175	+	n	PASSENGER/OTHER	Variant of unknown origin		376	NS	NS	79	Stage:IIA
MET	ENST00000318493	4227	7029	TCGA-D9-A1JW-06	2121557	1995793	skin	NS	malignant_melanoma	NS	y	3632198	c.42C>T	p.L14L	Substitution - coding silent		7:116339180-116339180	+	n		Confirmed somatic variant		540	NS	NS
MET	ENST00000318493	4227	7029	TCGA-AP-A0LM-01	1783352	1687351	endometrium	NS	carcinoma	endometrioid_carcinoma	y	1084370	c.62G>T	p.R21M	Substitution - Missense	het	7:116339200-116339200	+	n	CANCER	Variant of unknown origin		419	fresh/frozen - NOS	primary
MET	ENST00000318493	4227	7029	TCGA-D3-A2J7-06	2121510	1995746	skin	NS	malignant_melanoma	NS	y	3632199	c.98C>T	p.S33F	Substitution - Missense		7:116339236-116339236	+	n		Confirmed somatic variant		540	NS	NS
MET	ENST00000318493	4227	7029	TCGA-EJ-7125-01	2121457	1995693	prostate	NS	carcinoma	adenocarcinoma	y	3674811	c.132C>A	p.P44P	Substitution - coding silent		7:116339270-116339270	+	n		Confirmed somatic variant		435	NS	NS
MET	ENST00000318493	4227	7029	TCGA-F1-6177-01	2198156	2066434	stomach	NS	carcinoma	adenocarcinoma	y	3877456	c.141C>T	p.T47T	Substitution - coding silent		7:116339279-116339279	+	n		Confirmed somatic variant		541	NS	NS
MET	ENST00000318493	4227	7029	KARPAS45	1760525	1665128	haematopoietic_and_lymphoid_tissue	NS	lymphoid_neoplasm	acute_lymphoblastic_T_cell_leukaemia	n	327149	c.142G>A	p.A48T	Substitution - Missense		7:116339280-116339280	+	n	PASSENGER/OTHER	Variant of unknown origin	22675565		cell-line	NS
MET	ENST00000318493	4227	7029	pfg016T	1943744	1830654	stomach	NS	adenocarcinoma	NS	y	1643218	c.143C>T	p.A48V	Substitution - Missense		7:116339281-116339281	+	n	PASSENGER/OTHER	Variant of unknown origin	22037554		fresh/frozen - NOS	NS		Stage:IV,TNM:T4N1M0
MET	ENST00000318493	4227	7029	TCGA-B5-A11N-01	1783406	1687405	endometrium	NS	carcinoma	endometrioid_carcinoma	y	1084372	c.187T>G	p.F63V	Substitution - Missense	het	7:116339325-116339325	+	n	PASSENGER/OTHER	Variant of unknown origin		419	fresh/frozen - NOS	primary
MET	ENST00000318493	4227	7029	TCGA-B0-4700-01	1779807	1683806	kidney	NS	carcinoma	clear_cell_renal_cell_carcinoma	y	484657	c.203A>G	p.N68S	Substitution - Missense	hom	7:116339341-116339341	+	n	PASSENGER/OTHER	Variant of unknown origin		416	fresh/frozen - NOS	primary
MET	ENST00000318493	4227	7029	AOCS-122-1-4	2196290	2064568	ovary	NS	other	neoplasm	y	4153775	c.249G>A	p.E83E	Substitution - coding silent		7:116339387-116339387	+	n		Confirmed somatic variant		585	NS	NS
MET	ENST00000318493	4227	7029	TCGA-BR-6452-01	2197940	2066218	stomach	NS	carcinoma	adenocarcinoma	y	3877457	c.252C>T	p.Y84Y	Substitution - coding silent		7:116339390-116339390	+	n		Confirmed somatic variant		541	NS	NS
MET	ENST00000318493	4227	7029	TCGA-EE-A29L-06	2121639	1995875	skin	NS	malignant_melanoma	NS	y	3632200	c.290C>T	p.P97L	Substitution - Missense		7:116339428-116339428	+	n		Confirmed somatic variant		540	NS	NS
MET	ENST00000318493	4227	7029	TCGA-50-5933-01	1780161	1684160	lung	NS	carcinoma	adenocarcinoma	y	598588	c.293G>T	p.C98F	Substitution - Missense		7:116339431-116339431	+	n	PASSENGER/OTHER	Variant of unknown origin		417	fresh/frozen - NOS	primary
MET	ENST00000318493	4227	7029	TCGA-IH-A3EA-01	2121805	1996041	skin	NS	malignant_melanoma	NS	y	3256918	c.404G>A	p.S135N	Substitution - Missense		7:116339542-116339542	+	n		Confirmed somatic variant		540	NS	NS
MET	ENST00000318493	4227	7029	C0034T	2197638	2065916	kidney	NS	other	neoplasm	y	3256919	c.405C>T	p.S135S	Substitution - coding silent		7:116339543-116339543	+	n		Confirmed somatic variant		588	NS	NS
MET	ENST00000318493	4227	7029	TCGA-FW-A3R5-06	2185962	2054259	skin	NS	malignant_melanoma	NS	y	3922539	c.408C>T	p.V136V	Substitution - coding silent		7:116339546-116339546	+	n		Confirmed somatic variant		540	NS	NS		Metastatic site:NS
MET	ENST00000318493	4227	7029	TCGA-GN-A26D-06	2121802	1996038	skin	NS	malignant_melanoma	NS	y	3632201	c.420C>G	p.T140T	Substitution - coding silent		7:116339558-116339558	+	n		Confirmed somatic variant		540	NS	NS
MET	ENST00000318493	4227	7029	HX17T	1919262	1806583	liver	NS	carcinoma	NS	y	1622237	c.435C>G	p.V145V	Substitution - coding silent	het	7:116339573-116339573	+	n		Variant of unknown origin		323	fresh/frozen - NOS	primary
MET	ENST00000318493	4227	7029	CHC197T	1652970	1567757	liver	NS	carcinoma	hepatocellular_carcinoma	y	3669677	c.446A>G	p.N149S	Substitution - Missense		7:116339584-116339584	+	n		Confirmed somatic variant		381	fresh/frozen - NOS	primary
MET	ENST00000318493	4227	7029	TCGA-CK-4952-01	1651195	1565982	large_intestine	colon	carcinoma	adenocarcinoma	y	1447444	c.466T>C	p.S156P	Substitution - Missense	het	7:116339604-116339604	+	n	PASSENGER/OTHER	Variant of unknown origin		376	NS	NS	48	Stage:IIIB
MET	ENST00000318493	4227	7029	TCGA-AY-6197-01	1651158	1565945	large_intestine	caecum	carcinoma	adenocarcinoma	y	1447445	c.467C>T	p.S156L	Substitution - Missense	het	7:116339605-116339605	+	n	PASSENGER/OTHER	Variant of unknown origin		376	NS	NS	60	Stage:IIA
MET	ENST00000318493	4227	7029	Mx27	1430356	1339770	large_intestine	colon	carcinoma	adenocarcinoma	n	50950	c.468G>A	p.S156S	Substitution - coding silent	het	7:116339606-116339606	+	n		Confirmed somatic variant	17932254		xenograft	metastasis	74	Metastatic site:liver,Stage:IV
MET	ENST00000318493	4227	7029	TCGA-DM-A0XF-01	1651275	1566062	large_intestine	caecum	carcinoma	adenocarcinoma	y	598587	c.468G>T	p.S156S	Substitution - coding silent	het	7:116339606-116339606	+	n		Variant of unknown origin		376	NS	NS	67	Stage:IIIC
MET	ENST00000318493	4227	7029	KARPAS45	1760525	1665128	haematopoietic_and_lymphoid_tissue	NS	lymphoid_neoplasm	acute_lymphoblastic_T_cell_leukaemia	n	327150	c.470A>G	p.E157G	Substitution - Missense		7:116339608-116339608	+	y	PASSENGER/OTHER	Variant of unknown origin	22675565		cell-line	NS
MET	ENST00000318493	4227	7029	TCGA-DC-5337-01	1651601	1566388	large_intestine	rectum	carcinoma	adenocarcinoma	y	1568677	c.487T>C	p.S163P	Substitution - Missense	het	7:116339625-116339625	+	y	PASSENGER/OTHER	Variant of unknown origin		375	NS	primary	69
MET	ENST00000318493	4227	7029	TCGA-B5-A11R-01	1783409	1687408	endometrium	NS	carcinoma	endometrioid_carcinoma	y	1084374	c.499G>A	p.E167K	Substitution - Missense	het	7:116339637-116339637	+	y	PASSENGER/OTHER	Variant of unknown origin		419	fresh/frozen - NOS	primary
MET	ENST00000318493	4227	7029	TCGA-AZ-6603-01	1651176	1565963	large_intestine	colon	carcinoma	adenocarcinoma	y	1447446	c.503A>G	p.E168G	Substitution - Missense	het	7:116339641-116339641	+	y	PASSENGER/OTHER	Variant of unknown origin		376	NS	NS	77
MET	ENST00000318493	4227	7029	T5	755473	676683	lung	NS	carcinoma	small_cell_carcinoma	n	706	c.504G>T	p.E168D	Substitution - Missense		7:116339642-116339642	+	y	PASSENGER/OTHER	Confirmed somatic variant	14559814		surgery - NOS	primary
MET	ENST00000318493	4227	7029	TCGA-D1-A15V-01	1783495	1687494	endometrium	NS	carcinoma	endometrioid_carcinoma	y	706	c.504G>T	p.E168D	Substitution - Missense	het	7:116339642-116339642	+	y	PASSENGER/OTHER	Reported in another cancer sample as somatic		419	fresh/frozen - NOS	primary
MET	ENST00000318493	4227	7029	2227838	2227838	2095573	haematopoietic_and_lymphoid_tissue	skin	haematopoietic_neoplasm	blastic_plasmacytoid_dendritic_cell_neoplasm	n	706	c.504G>T	p.E168D	Substitution - Missense		7:116339642-116339642	+	y	PASSENGER/OTHER	Reported in another cancer sample as somatic	25115387		surgery-fixed	NS	60
MET	ENST00000318493	4227	7029	2227858	2227858	2095593	haematopoietic_and_lymphoid_tissue	skin	haematopoietic_neoplasm	blastic_plasmacytoid_dendritic_cell_neoplasm	n	706	c.504G>T	p.E168D	Substitution - Missense		7:116339642-116339642	+	y	PASSENGER/OTHER	Reported in another cancer sample as somatic	25115387		surgery-fixed	NS	60
MET	ENST00000318493	4227	7029	H441	1945871	1832781	lung	NS	carcinoma	NS	n	1579024	c.534C>T	p.S178S	Substitution - coding silent		7:116339672-116339672	+	y		Variant of unknown origin	18186519		cell-line	NS
MET	ENST00000318493	4227	7029	115T	2067147	1946944	liver	NS	carcinoma	hepatocellular_carcinoma	y	1725420	c.547A>G	p.K183E	Substitution - Missense		7:116339685-116339685	+	n	PASSENGER/OTHER	Confirmed somatic variant	23788652		surgery - NOS	primary		Grade:Poorly differentiated
MET	ENST00000318493	4227	7029	SUPT1	1760532	1665135	haematopoietic_and_lymphoid_tissue	NS	lymphoid_neoplasm	acute_lymphoblastic_T_cell_leukaemia	n	327151	c.571C>T	p.R191W	Substitution - Missense		7:116339709-116339709	+	n	PASSENGER/OTHER	Variant of unknown origin	22675565		cell-line	NS
MET	ENST00000318493	4227	7029	TCGA-AA-3710-01	1651030	1565817	large_intestine	colon	carcinoma	adenocarcinoma	y	201897	c.573G>A	p.R191R	Substitution - coding silent		7:116339711-116339711	+	n		Confirmed somatic variant		376	NS	NS	80	Stage:IIA
MET	ENST00000318493	4227	7029	587376	1766805	1671125	large_intestine	colon	carcinoma	adenocarcinoma	y	1214926	c.576C>A	p.F192L	Substitution - Missense		7:116339714-116339714	+	n	PASSENGER/OTHER	Confirmed somatic variant	22895193		surgery fresh/frozen	primary
MET	ENST00000318493	4227	7029	TCGA-AA-A010-01	1651109	1565896	large_intestine	colon	carcinoma	adenocarcinoma	y	282765	c.608C>A	p.S203Y	Substitution - Missense		7:116339746-116339746	+	n	PASSENGER/OTHER	Confirmed somatic variant	22810696	376	NS	NS	46	Stage:IIB
MET	ENST00000318493	4227	7029	TCGA-EB-A24D-01	2121586	1995822	skin	NS	malignant_melanoma	NS	y	257403	c.638C>T	p.S213L	Substitution - Missense		7:116339776-116339776	+	n	PASSENGER/OTHER	Confirmed somatic variant		540	NS	NS
MET	ENST00000318493	4227	7029	TCGA-AG-3892-01	1651564	1566351	large_intestine	rectum	carcinoma	adenocarcinoma	y	257403	c.638C>T	p.S213L	Substitution - Missense		7:116339776-116339776	+	n	PASSENGER/OTHER	Confirmed somatic variant	22810696	375	NS	primary	57
MET	ENST00000318493	4227	7029	TCGA-BS-A0UF-01	1783473	1687472	endometrium	NS	carcinoma	endometrioid_carcinoma	y	1084377	c.639G>A	p.S213S	Substitution - coding silent	het	7:116339777-116339777	+	n		Variant of unknown origin		419	fresh/frozen - NOS	primary
MET	ENST00000318493	4227	7029	TCGA-B5-A0JY-01	1783388	1687387	endometrium	NS	carcinoma	endometrioid_carcinoma	y	1084377	c.639G>A	p.S213S	Substitution - coding silent	het	7:116339777-116339777	+	n		Variant of unknown origin		419	fresh/frozen - NOS	primary
MET	ENST00000318493	4227	7029	TCGA-FR-A3R1-01	2121741	1995977	skin	NS	malignant_melanoma	NS	y	3632202	c.660G>A	p.K220K	Substitution - coding silent		7:116339798-116339798	+	n		Confirmed somatic variant		540	NS	NS
MET	ENST00000318493	4227	7029	TCGA-CA-6719-01	1651190	1565977	large_intestine	colon	carcinoma	adenocarcinoma	y	71623	c.662A>G	p.E221G	Substitution - Missense	het	7:116339800-116339800	+	n	PASSENGER/OTHER	Reported in another cancer sample as somatic		376	NS	NS	77	Stage:IIA
MET	ENST00000318493	4227	7029	TCGA-09-2044-01	1474844	1398543	ovary	NS	carcinoma	serous_carcinoma	y	71623	c.662A>G	p.E221G	Substitution - Missense	het	7:116339800-116339800	+	n	PASSENGER/OTHER	Confirmed somatic variant	21720365	331	NS	primary
MET	ENST00000318493	4227	7029	TCGA-F4-6460-01	1651299	1566086	large_intestine	colon	carcinoma	adenocarcinoma	y	71623	c.662A>G	p.E221G	Substitution - Missense	het	7:116339800-116339800	+	n	PASSENGER/OTHER	Reported in another cancer sample as somatic		376	NS	NS	51	Stage:IIIB
MET	ENST00000318493	4227	7029	TCGA-CM-5861-01	1651218	1566005	large_intestine	caecum	carcinoma	adenocarcinoma	y	1447447	c.663A>G	p.E221E	Substitution - coding silent	het	7:116339801-116339801	+	n		Variant of unknown origin		376	NS	NS	63	Stage:IIA
MET	ENST00000318493	4227	7029	TCGA-DA-A1I0-06	2121570	1995806	skin	NS	malignant_melanoma	NS	y	1084379	c.666G>A	p.T222T	Substitution - coding silent		7:116339804-116339804	+	n		Confirmed somatic variant		540	NS	NS
MET	ENST00000318493	4227	7029	TCGA-AP-A056-01	1783334	1687333	endometrium	NS	carcinoma	endometrioid_carcinoma	y	1084379	c.666G>A	p.T222T	Substitution - coding silent	het	7:116339804-116339804	+	n		Reported in another cancer sample as somatic		419	fresh/frozen - NOS	primary
MET	ENST00000318493	4227	7029	TCGA-D1-A16Y-01	1783519	1687518	endometrium	NS	carcinoma	endometrioid_carcinoma	y	1084379	c.666G>A	p.T222T	Substitution - coding silent	het	7:116339804-116339804	+	n		Reported in another cancer sample as somatic		419	fresh/frozen - NOS	primary
MET	ENST00000318493	4227	7029	TCGA-ER-A1A1-06	2121729	1995965	skin	NS	malignant_melanoma	NS	y	1084379	c.666G>A	p.T222T	Substitution - coding silent		7:116339804-116339804	+	n		Confirmed somatic variant		540	NS	NS
MET	ENST00000318493	4227	7029	TCGA-73-4662-01	1780214	1684213	lung	NS	carcinoma	adenocarcinoma	y	598586	c.669A>G	p.K223K	Substitution - coding silent		7:116339807-116339807	+	n		Variant of unknown origin		417	fresh/frozen - NOS	primary
MET	ENST00000318493	4227	7029	2_RESISTANT	2062380	1942459	NS	NS	malignant_melanoma	NS	y	1722239	c.673G>A	p.G225S	Substitution - Missense	hom	7:116339811-116339811	+	n	PASSENGER/OTHER	Confirmed somatic variant	24265154		biopsy	NS
MET	ENST00000318493	4227	7029	2_PRE-TREATMENT	2062379	1942458	NS	NS	malignant_melanoma	NS	y	1722239	c.673G>A	p.G225S	Substitution - Missense	hom	7:116339811-116339811	+	n	PASSENGER/OTHER	Confirmed somatic variant	24265154		biopsy	NS	48
MET	ENST00000318493	4227	7029	TCGA-A8-A06X-01	1899672	1788356	breast	NS	carcinoma	NS	y	452183	c.674G>A	p.G225D	Substitution - Missense	het	7:116339812-116339812	+	n	PASSENGER/OTHER	Reported in another cancer sample as somatic		414	fresh/frozen - NOS	primary
MET	ENST00000318493	4227	7029	P149	2072602	1951957	central_nervous_system	brain	glioma	astrocytoma_Grade_IV	y	452183	c.674G>A	p.G225D	Substitution - Missense		7:116339812-116339812	+	n	PASSENGER/OTHER	Confirmed somatic variant	24140581		fresh/frozen - NOS	NS	59	Grade:IV
MET	ENST00000318493	4227	7029	TCGA-BR-6452-01	2197940	2066218	stomach	NS	carcinoma	adenocarcinoma	y	3877458	c.675T>C	p.G225G	Substitution - coding silent		7:116339813-116339813	+	n		Confirmed somatic variant		541	NS	NS
MET	ENST00000318493	4227	7029	TCGA-AA-A00N-01	1651102	1565889	large_intestine	caecum	carcinoma	adenocarcinoma	y	276060	c.683T>G	p.F228C	Substitution - Missense		7:116339821-116339821	+	n	PASSENGER/OTHER	Confirmed somatic variant	22810696	376	NS	NS	75	Stage:IIB
MET	ENST00000318493	4227	7029	917259	917259	834640	lung	NS	carcinoma	adenocarcinoma	n	13244	c.687G>T	p.L229F	Substitution - Missense	het	7:116339825-116339825	+	n	PASSENGER/OTHER	Confirmed somatic variant	15735036		surgery - NOS	NS
MET	ENST00000318493	4227	7029	HCT-116	1945865	1832775	large_intestine	colon	carcinoma	adenocarcinoma	n	1579080	c.710delT	p.L238fs*25	Deletion - Frameshift		7:116339848-116339848	+	n		Variant of unknown origin	18186519		cell-line	NS
MET	ENST00000318493	4227	7029	HCT-116	1998442	1883514	large_intestine	colon	carcinoma	NS	y	1684118	c.713delT	p.L238fs*25	Deletion - Frameshift	het	7:116339851-116339851	+	n		Confirmed somatic variant	23856246		cell-line	primary
MET	ENST00000318493	4227	7029	TCGA-G4-6309-01	1651326	1566113	large_intestine	colon	carcinoma	adenocarcinoma	y	1447448	c.714A>G	p.L238L	Substitution - coding silent	het	7:116339852-116339852	+	n		Variant of unknown origin		376	NS	NS	40	Stage:IIIB
MET	ENST00000318493	4227	7029	TCGA-24-1474-01	1474978	1398677	ovary	NS	carcinoma	serous_carcinoma	y	71624	c.714A>T	p.L238F	Substitution - Missense	het	7:116339852-116339852	+	n	PASSENGER/OTHER	Confirmed somatic variant	21720365	331	NS	primary
MET	ENST00000318493	4227	7029	OST203PT	2053618	1933862	bone	NS	osteosarcoma	NS	y	1732428	c.748G>C	p.V250L	Substitution - Missense		7:116339886-116339886	+	n	PASSENGER/OTHER	Confirmed somatic variant	24190505		surgery fresh/frozen	primary	40
MET	ENST00000318493	4227	7029	TCGA-AP-A056-01	1783334	1687333	endometrium	NS	carcinoma	endometrioid_carcinoma	y	1084381	c.770A>C	p.N257T	Substitution - Missense	het	7:116339908-116339908	+	n	PASSENGER/OTHER	Variant of unknown origin		419	fresh/frozen - NOS	primary
MET	ENST00000318493	4227	7029	TCGA-A6-6141-01	1650953	1565740	large_intestine	caecum	carcinoma	adenocarcinoma	y	1447449	c.783C>A	p.F261L	Substitution - Missense	het	7:116339921-116339921	+	n	PASSENGER/OTHER	Variant of unknown origin		376	NS	NS	31	Stage:IIA
MET	ENST00000318493	4227	7029	B70-Tumor	2185980	2054277	urinary_tract	bladder	carcinoma	NS	y	1755034	c.783C>T	p.F261F	Substitution - coding silent		7:116339921-116339921	+	n		Confirmed somatic variant		581	NS	NS
MET	ENST00000318493	4227	7029	B70	2097303	1975367	urinary_tract	bladder	carcinoma	transitional_cell_carcinoma	y	1755034	c.783C>T	p.F261F	Substitution - coding silent		7:116339921-116339921	+	n		Confirmed somatic variant	24121792		fresh/frozen - NOS	NS
MET	ENST00000318493	4227	7029	TCGA-BS-A0UL-01	1783475	1687474	endometrium	NS	carcinoma	endometrioid_carcinoma	y	1084383	c.788C>T	p.T263M	Substitution - Missense	hom	7:116339926-116339926	+	n	PASSENGER/OTHER	Variant of unknown origin		419	fresh/frozen - NOS	primary
MET	ENST00000318493	4227	7029	TCGA-CJ-4916-01	1779981	1683980	kidney	NS	carcinoma	clear_cell_renal_cell_carcinoma	y	484658	c.789G>T	p.T263T	Substitution - coding silent	hom	7:116339927-116339927	+	n		Variant of unknown origin		416	fresh/frozen - NOS	primary
MET	ENST00000318493	4227	7029	TCGA-AD-6889-01	1651142	1565929	large_intestine	colon	carcinoma	adenocarcinoma	y	1447450	c.796A>C	p.R266R	Substitution - coding silent	het	7:116339934-116339934	+	n		Variant of unknown origin		376	NS	NS	76	Stage:IIA
MET	ENST00000318493	4227	7029	TCGA-G4-6321-01	1651333	1566120	large_intestine	caecum	carcinoma	adenocarcinoma	y	1447451	c.796A>G	p.R266G	Substitution - Missense	het	7:116339934-116339934	+	n	PASSENGER/OTHER	Variant of unknown origin		376	NS	NS	60	Stage:III
MET	ENST00000318493	4227	7029	TCGA-CM-6167-01	1651229	1566016	large_intestine	caecum	carcinoma	adenocarcinoma	y	1447451	c.796A>G	p.R266G	Substitution - Missense	het	7:116339934-116339934	+	n	PASSENGER/OTHER	Variant of unknown origin		376	NS	NS	57	Stage:IIIC
MET	ENST00000318493	4227	7029	TCGA-D5-5541-01	1651246	1566033	large_intestine	colon	carcinoma	adenocarcinoma	y	1447452	c.798G>A	p.R266R	Substitution - coding silent	het	7:116339936-116339936	+	n		Variant of unknown origin		376	NS	NS	63	Stage:IIIB
MET	ENST00000318493	4227	7029	TCGA-25-1320-01	1475013	1398712	ovary	NS	carcinoma	serous_carcinoma	y	71625	c.798G>C	p.R266S	Substitution - Missense	het	7:116339936-116339936	+	n	PASSENGER/OTHER	Confirmed somatic variant	21720365	331	NS	primary
MET	ENST00000318493	4227	7029	NCI-H1770	687804	615964	lung	NS	carcinoma	non_small_cell_carcinoma	y	12876	c.849C>T	p.S283S	Substitution - coding silent		7:116339987-116339987	+	n		Confirmed somatic variant	16140923	22	cell-line	metastasis	57	Metastatic site:lymph node
MET	ENST00000318493	4227	7029	NCI-H1770	687804	615964	lung	NS	carcinoma	non_small_cell_carcinoma	y	12876	c.849C>T	p.S283S	Substitution - coding silent		7:116339987-116339987	+	n		Confirmed somatic variant	16140923	34	cell-line	metastasis	57	Metastatic site:lymph node
MET	ENST00000318493	4227	7029	HCC54T	1919214	1806535	liver	NS	carcinoma	NS	y	1622238	c.858T>G	p.S286S	Substitution - coding silent	het	7:116339996-116339996	+	n		Reported in another cancer sample as somatic		323	fresh/frozen - NOS	primary
MET	ENST00000318493	4227	7029	HCC54	2120854	1995090	liver	NS	carcinoma	NS	y	1622238	c.858T>G	p.S286S	Substitution - coding silent		7:116339996-116339996	+	n		Confirmed somatic variant		323	NS	NS
MET	ENST00000318493	4227	7029	TCGA-BQ-5882-01	2194031	2062309	kidney	NS	carcinoma	papillary_renal_cell_carcinoma	y	3995295	c.887T>C	p.L296P	Substitution - Missense		7:116340025-116340025	+	n		Confirmed somatic variant		543	NS	NS
MET	ENST00000318493	4227	7029	TCGA-BS-A0UV-01	1783478	1687477	endometrium	NS	carcinoma	endometrioid_carcinoma	y	1084385	c.909G>T	p.K303N	Substitution - Missense	het	7:116340047-116340047	+	n	PASSENGER/OTHER	Variant of unknown origin		419	fresh/frozen - NOS	primary
MET	ENST00000318493	4227	7029	TCGA-CH-5771-01	1797175	1698922	prostate	NS	carcinoma	adenocarcinoma	y	1131733	c.913A>G	p.K305E	Substitution - Missense		7:116340051-116340051	+	n	PASSENGER/OTHER	Confirmed somatic variant		435	fresh/frozen - NOS	primary
MET	ENST00000318493	4227	7029	PD4119a	1331065	1241539	breast	NS	carcinoma	NS	y	162457	c.918G>C	p.K306N	Substitution - Missense		7:116340056-116340056	+	n	PASSENGER/OTHER	Confirmed somatic variant	22722201	385	NS	primary
MET	ENST00000318493	4227	7029	TCGA-B5-A0JY-01	1783388	1687387	endometrium	NS	carcinoma	endometrioid_carcinoma	y	1084387	c.918G>T	p.K306N	Substitution - Missense	het	7:116340056-116340056	+	n	PASSENGER/OTHER	Variant of unknown origin		419	fresh/frozen - NOS	primary
MET	ENST00000318493	4227	7029	TCGA-44-2657-01	1780102	1684101	lung	NS	carcinoma	adenocarcinoma	y	598585	c.944A>G	p.N315S	Substitution - Missense		7:116340082-116340082	+	n	PASSENGER/OTHER	Variant of unknown origin		417	fresh/frozen - NOS	primary
MET	ENST00000318493	4227	7029	TCGA-BR-4184-01	2198083	2066361	stomach	NS	carcinoma	adenocarcinoma	y	3877459	c.959C>T	p.A320V	Substitution - Missense		7:116340097-116340097	+	n		Confirmed somatic variant		541	NS	NS
MET	ENST00000318493	4227	7029	TCGA-91-6847-01	1914094	1802376	lung	right_lower_lobe	carcinoma	adenocarcinoma	y	1548084	c.961T>C	p.Y321H	Substitution - Missense		7:116340099-116340099	+	n	PASSENGER/OTHER	Variant of unknown origin		417	fresh/frozen - NOS	primary
MET	ENST00000318493	4227	7029	Colo205	1945864	1832774	large_intestine	colon	carcinoma	adenocarcinoma	n	1579016	c.997A>T	p.I333L	Substitution - Missense		7:116340135-116340135	+	n	PASSENGER/OTHER	Variant of unknown origin	18186519		cell-line	NS
MET	ENST00000318493	4227	7029	TCGA-D1-A16X-01	1783518	1687517	endometrium	NS	carcinoma	endometrioid_carcinoma	y	1084389	c.1024C>A	p.L342I	Substitution - Missense	het	7:116340162-116340162	+	n	PASSENGER/OTHER	Variant of unknown origin		419	fresh/frozen - NOS	primary
MET	ENST00000318493	4227	7029	TCGA-32-2495-01	2120350	1994586	central_nervous_system	brain	glioma	astrocytoma_Grade_IV	y	3411511	c.1036T>C	p.F346L	Substitution - Missense		7:116340174-116340174	+	n		Confirmed somatic variant		329	NS	NS
MET	ENST00000318493	4227	7029	AOCS-131-1-3	2196336	2064614	ovary	NS	other	neoplasm	y	4153776	c.1045A>G	p.S349G	Substitution - Missense		7:116340183-116340183	+	n		Confirmed somatic variant		585	NS	NS
MET	ENST00000318493	4227	7029	TARGET-30-PASAZJ	1898392	1787076	autonomic_ganglia	NS	neuroblastoma	NS	y	1286164	c.1076G>A	p.R359Q	Substitution - Missense		7:116340214-116340214	+	n	PASSENGER/OTHER	Confirmed somatic variant	23334666		NS	NS
MET	ENST00000318493	4227	7029	TCGA-AR-A0TU-01	1899810	1788494	breast	NS	carcinoma	NS	y	452184	c.1076_1078delGAT	p.R359_S360>P	Complex - deletion inframe	het	7:116340214-116340216	+			Variant of unknown origin		414	fresh/frozen - NOS	primary
MET	ENST00000318493	4227	7029	TCGA-AR-A0TU-01	1899810	1788494	breast	NS	carcinoma	NS	y	452185	c.1081_1083delGCC	p.A361delA	Deletion - In frame	het	7:116340219-116340221	+			Variant of unknown origin		414	fresh/frozen - NOS	primary
MET	ENST00000318493	4227	7029	TCGA-D3-A2JF-06	2121517	1995753	skin	NS	malignant_melanoma	NS	y	3632203	c.1083C>T	p.A361A	Substitution - coding silent		7:116340221-116340221	+	n		Confirmed somatic variant		540	NS	NS
MET	ENST00000318493	4227	7029	TCGA-AR-A0TU-01	1899810	1788494	breast	NS	carcinoma	NS	y	452186	c.1084_1085insT	p.M362fs*34	Insertion - Frameshift	het	7:116340222-116340223	+			Variant of unknown origin		414	fresh/frozen - NOS	primary
MET	ENST00000318493	4227	7029	TCGA-D5-6533-01	1651251	1566038	large_intestine	colon	carcinoma	adenocarcinoma	y	1447453	c.1127A>G	p.K376R	Substitution - Missense	het	7:116340265-116340265	+	n	PASSENGER/OTHER	Variant of unknown origin		376	NS	NS	68	Stage:IIIB
MET	ENST00000318493	4227	7029	PD1403a	898155	815769	stomach	NS	carcinoma	adenocarcinoma	n	20623	c.1128G>A	p.K376K	Substitution - coding silent	het	7:116340266-116340266	+	n		Confirmed somatic variant		8	NS	primary
MET	ENST00000318493	4227	7029	PD1403a	898155	815769	stomach	NS	carcinoma	adenocarcinoma	n	20623	c.1128G>A	p.K376K	Substitution - coding silent	het	7:116340266-116340266	+	n		Confirmed somatic variant		34	NS	primary
MET	ENST00000318493	4227	7029	pfg008T	1943738	1830648	stomach	NS	adenocarcinoma	NS	y	20623	c.1128G>A	p.K376K	Substitution - coding silent		7:116340266-116340266	+	n		Confirmed somatic variant	22037554		fresh/frozen - NOS	NS		Stage:II,TNM:T2BN1M0
MET	ENST00000318493	4227	7029	TCGA-32-2495-01	2120350	1994586	central_nervous_system	brain	glioma	astrocytoma_Grade_IV	y	3411512	c.1132G>A	p.V378I	Substitution - Missense		7:116340270-116340270	+	n		Confirmed somatic variant		329	NS	NS
MET	ENST00000318493	4227	7029	TCGA-66-2795-01	1783015	1687014	lung	NS	carcinoma	squamous_cell_carcinoma	y	744049	c.1149G>T	p.V383V	Substitution - coding silent		7:116340287-116340287	+	n		Variant of unknown origin		418	fresh/frozen - NOS	primary
MET	ENST00000318493	4227	7029	C29T	1945838	1832748	large_intestine	NS	carcinoma	adenocarcinoma	n	1578967	c.1170C>T	p.Y390Y	Substitution - coding silent		7:116340308-116340308	+	n		Confirmed somatic variant	18186519		fresh/frozen - NOS	primary
MET	ENST00000318493	4227	7029	TCGA-BR-4184-01	2198083	2066361	stomach	NS	carcinoma	adenocarcinoma	y	3877460	c.1179T>A	p.N393K	Substitution - Missense		7:116340317-116340317	+	n		Confirmed somatic variant		541	NS	NS
MET	ENST00000318493	4227	7029	585208	1759401	1664149	lung	NS	carcinoma	small_cell_carcinoma	y	325798	c.1201-1G>T	p.?	Unknown		7:116371721-116371721	+	n		Confirmed somatic variant	22941189		fresh/frozen - NOS	primary
MET	ENST00000318493	4227	7029	TCGA-BH-A0W4-01	1899946	1788630	breast	NS	carcinoma	NS	y	452187	c.1234C>G	p.R412G	Substitution - Missense	het	7:116371755-116371755	+	n	PASSENGER/OTHER	Variant of unknown origin		414	fresh/frozen - NOS	primary
MET	ENST00000318493	4227	7029	TCGA-AX-A0J1-01	1783377	1687376	endometrium	NS	carcinoma	endometrioid_carcinoma	y	1084391	c.1234C>T	p.R412C	Substitution - Missense	het	7:116371755-116371755	+	n	PASSENGER/OTHER	Variant of unknown origin		419	fresh/frozen - NOS	primary
MET	ENST00000318493	4227	7029	TCGA-EW-A1J5-01	1900238	1788922	breast	NS	carcinoma	NS	y	1488149	c.1240G>A	p.D414N	Substitution - Missense	het	7:116371761-116371761	+	n	PASSENGER/OTHER	Variant of unknown origin		414	fresh/frozen - NOS	primary
MET	ENST00000318493	4227	7029	TCGA-EE-A2A1-06	2121650	1995886	skin	NS	malignant_melanoma	NS	y	3632204	c.1249C>T	p.R417*	Substitution - Nonsense		7:116371770-116371770	+	n		Confirmed somatic variant		540	NS	NS
MET	ENST00000318493	4227	7029	TCGA-B0-5098-01	1913390	1801672	kidney	NS	carcinoma	clear_cell_renal_cell_carcinoma	y	1496451	c.1276C>T	p.R426C	Substitution - Missense		7:116371797-116371797	+	n	PASSENGER/OTHER	Variant of unknown origin		416	fresh/frozen - NOS	primary
MET	ENST00000318493	4227	7029	TCGA-97-7937-01	1914110	1802392	lung	right_upper_lobe	carcinoma	adenocarcinoma	y	1548083	c.1278C>T	p.R426R	Substitution - coding silent		7:116371799-116371799	+	n		Variant of unknown origin		417	fresh/frozen - NOS	primary
MET	ENST00000318493	4227	7029	TCGA-K4-A3WS-01	2193251	2061529	urinary_tract	bladder	carcinoma	NS	y	3778048	c.1280T>G	p.V427G	Substitution - Missense		7:116371801-116371801	+	n		Confirmed somatic variant		413	NS	NS
MET	ENST00000318493	4227	7029	TCGA-AX-A0J0-01	1783376	1687375	endometrium	NS	carcinoma	endometrioid_carcinoma	y	1084393	c.1285T>G	p.L429V	Substitution - Missense	het	7:116371806-116371806	+	n	PASSENGER/OTHER	Variant of unknown origin		419	fresh/frozen - NOS	primary
MET	ENST00000318493	4227	7029	TCGA-49-6761-01	1913991	1802273	lung	right_upper_lobe	carcinoma	adenocarcinoma	y	1548082	c.1322C>G	p.S441C	Substitution - Missense		7:116371843-116371843	+	n	PASSENGER/OTHER	Variant of unknown origin		417	fresh/frozen - NOS	primary
MET	ENST00000318493	4227	7029	TCGA-AZ-6598-01	1651172	1565959	large_intestine	caecum	carcinoma	adenocarcinoma	y	1447454	c.1336A>G	p.I446V	Substitution - Missense	het	7:116371857-116371857	+	n	PASSENGER/OTHER	Variant of unknown origin		376	NS	NS	77	Stage:II
MET	ENST00000318493	4227	7029	S00836	1759199	1663947	lung	NS	carcinoma	small_cell_carcinoma	y	312837	c.1371A>T	p.T457T	Substitution - coding silent		7:116371892-116371892	+	n		Variant of unknown origin	22941188		fresh/frozen - NOS	NS	66
MET	ENST00000318493	4227	7029	TCGA-A3-3380-01	1779795	1683794	kidney	NS	carcinoma	clear_cell_renal_cell_carcinoma	y	1496450	c.1393-2A>T	p.?	Unknown		7:116380002-116380002	+	n		Variant of unknown origin		416	fresh/frozen - NOS	primary
MET	ENST00000318493	4227	7029	TCGA-D3-A2JO-06	2121523	1995759	skin	NS	malignant_melanoma	NS	y	3632205	c.1398G>A	p.V466V	Substitution - coding silent		7:116380009-116380009	+	n		Confirmed somatic variant		540	NS	NS
MET	ENST00000318493	4227	7029	TCGA-AP-A0LM-01	1783352	1687351	endometrium	NS	carcinoma	endometrioid_carcinoma	y	1084395	c.1406G>A	p.R469Q	Substitution - Missense	het	7:116380017-116380017	+	n	PASSENGER/OTHER	Reported in another cancer sample as somatic		419	fresh/frozen - NOS	primary
MET	ENST00000318493	4227	7029	TCGA-FS-A1ZP-06	2121765	1996001	skin	NS	malignant_melanoma	NS	y	1084395	c.1406G>A	p.R469Q	Substitution - Missense		7:116380017-116380017	+	n	PASSENGER/OTHER	Confirmed somatic variant		540	NS	NS
MET	ENST00000318493	4227	7029	WA27	1689673	1597950	prostate	NS	carcinoma	NS	y	240654	c.1421C>T	p.T474I	Substitution - Missense		7:116380032-116380032	+	n	PASSENGER/OTHER	Confirmed somatic variant	22722839		autopsy - NOS	metastasis	74	Metastatic site:soft_tissue
MET	ENST00000318493	4227	7029	TCGA-05-4403-01	1780062	1684061	lung	NS	carcinoma	adenocarcinoma	y	598584	c.1426C>T	p.H476Y	Substitution - Missense		7:116380037-116380037	+	n	PASSENGER/OTHER	Variant of unknown origin		417	fresh/frozen - NOS	primary
MET	ENST00000318493	4227	7029	TCGA-EE-A181-06	2121622	1995858	skin	NS	malignant_melanoma	NS	y	3632206	c.1431G>A	p.V477V	Substitution - coding silent		7:116380042-116380042	+	n		Confirmed somatic variant		540	NS	NS
MET	ENST00000318493	4227	7029	TCGA-HR-A2OH-01	2121804	1996040	skin	NS	malignant_melanoma	NS	y	3632207	c.1450C>A	p.H484N	Substitution - Missense		7:116380061-116380061	+	n		Confirmed somatic variant		540	NS	NS
MET	ENST00000318493	4227	7029	TCGA-AN-A0AK-01	2187823	2056101	breast	NS	carcinoma	NS	y	3831694	c.1454C>T	p.P485L	Substitution - Missense		7:116380065-116380065	+	n		Confirmed somatic variant		414	NS	NS
MET	ENST00000318493	4227	7029	PCSI_0082_Pa_X	2121290	1995526	pancreas	NS	carcinoma	NS	y	3381725	c.1483A>T	p.T495S	Substitution - Missense		7:116380094-116380094	+	n		Confirmed somatic variant		382	NS	NS
MET	ENST00000318493	4227	7029	PCSI_0082_Pa_P_526	2197237	2065515	pancreas	NS	carcinoma	NS	y	3381725	c.1483A>T	p.T495S	Substitution - Missense		7:116380094-116380094	+	n		Confirmed somatic variant		382	NS	NS
MET	ENST00000318493	4227	7029	TCGA-EU-5907-01	1780049	1684048	kidney	NS	carcinoma	clear_cell_renal_cell_carcinoma	y	484659	c.1510G>C	p.V504L	Substitution - Missense	hom	7:116380121-116380121	+	n	PASSENGER/OTHER	Variant of unknown origin		416	fresh/frozen - NOS	primary
MET	ENST00000318493	4227	7029	TCGA-FD-A3SS-01	2193249	2061527	urinary_tract	bladder	carcinoma	NS	y	3778049	c.1521G>A	p.G507G	Substitution - coding silent		7:116380132-116380132	+	n		Confirmed somatic variant		413	NS	NS
MET	ENST00000318493	4227	7029	TCGA-85-6561-01	1783181	1687180	lung	NS	carcinoma	squamous_cell_carcinoma	y	744048	c.1533G>T	p.T511T	Substitution - coding silent		7:116380911-116380911	+	n		Variant of unknown origin		418	fresh/frozen - NOS	primary
MET	ENST00000318493	4227	7029	LUAD-E00163	1765125	1669445	lung	NS	carcinoma	adenocarcinoma	y	338931	c.1572G>A	p.Q524Q	Substitution - coding silent		7:116380950-116380950	+	y		Variant of unknown origin	22980975		surgery - NOS	primary	54	Stage:IA
MET	ENST00000318493	4227	7029	WA27	1689673	1597950	prostate	NS	carcinoma	NS	y	240655	c.1573T>A	p.S525T	Substitution - Missense		7:116380951-116380951	+	n	PASSENGER/OTHER	Confirmed somatic variant	22722839		autopsy - NOS	metastasis	74	Metastatic site:soft_tissue
MET	ENST00000318493	4227	7029	TCGA-GN-A266-06	2121796	1996032	skin	NS	malignant_melanoma	NS	y	3632208	c.1574C>A	p.S525Y	Substitution - Missense		7:116380952-116380952	+	n		Confirmed somatic variant		540	NS	NS
MET	ENST00000318493	4227	7029	ESO-141	1890901	1780270	oesophagus	NS	carcinoma	adenocarcinoma	y	1257635	c.1584A>G	p.Q528Q	Substitution - coding silent		7:116380962-116380962	+	n		Variant of unknown origin	23525077		surgery fresh/frozen	primary	52
MET	ENST00000318493	4227	7029	TCGA-A8-A0A6-01	2187850	2056128	breast	NS	carcinoma	NS	y	3831695	c.1599A>C	p.P533P	Substitution - coding silent		7:116380977-116380977	+	y		Confirmed somatic variant		414	NS	NS
MET	ENST00000318493	4227	7029	TCGA-D3-A51R-06	2121547	1995783	skin	NS	malignant_melanoma	NS	y	3632209	c.1602C>T	p.P534P	Substitution - coding silent		7:116380980-116380980	+	n		Confirmed somatic variant		540	NS	NS
MET	ENST00000318493	4227	7029	TCGA-AA-A02K-01	1901053	1789733	large_intestine	colon	carcinoma	adenocarcinoma	y	1447455	c.1618T>C	p.W540R	Substitution - Missense	het	7:116380996-116380996	+	n	CANCER	Variant of unknown origin		376	fresh/frozen - NOS	primary
MET	ENST00000318493	4227	7029	TCGA-06-0216	2107971	1985832	central_nervous_system	brain	glioma	astrocytoma_Grade_IV	y	2157805	c.1618_1619insG	p.C541fs*32	Insertion - Frameshift		7:116380996-116380997	+			Confirmed somatic variant	23917401		NS	NS
MET	ENST00000318493	4227	7029	TCGA-DY-A0XA-01	1651671	1566458	large_intestine	rectum	carcinoma	adenocarcinoma	y	1568676	c.1619G>A	p.W540*	Substitution - Nonsense	het	7:116380997-116380997	+	n		Variant of unknown origin		375	NS	primary	57
MET	ENST00000318493	4227	7029	TCGA-FS-A4F5-06	2121776	1996012	skin	NS	malignant_melanoma	NS	y	3632210	c.1627G>A	p.D543N	Substitution - Missense		7:116381005-116381005	+	n		Confirmed somatic variant		540	NS	NS
MET	ENST00000318493	4227	7029	TCGA-HU-A4H3-01	2197852	2066130	stomach	NS	carcinoma	adenocarcinoma	y	3877461	c.1639C>T	p.R547*	Substitution - Nonsense		7:116381017-116381017	+	n		Confirmed somatic variant		541	NS	NS
MET	ENST00000318493	4227	7029	TCGA-HT-7482-01	2194123	2062401	central_nervous_system	brain	glioma	NS	y	3877461	c.1639C>T	p.R547*	Substitution - Nonsense		7:116381017-116381017	+	n		Confirmed somatic variant		545	NS	NS
MET	ENST00000318493	4227	7029	TCGA-EE-A2A0-06	2121649	1995885	skin	NS	malignant_melanoma	NS	y	3632211	c.1640G>A	p.R547Q	Substitution - Missense		7:116381018-116381018	+	n		Confirmed somatic variant		540	NS	NS
MET	ENST00000318493	4227	7029	B22-Tumor	2185976	2054273	urinary_tract	bladder	carcinoma	NS	y	1757179	c.1672C>T	p.Q558*	Substitution - Nonsense		7:116381050-116381050	+	n		Confirmed somatic variant		581	NS	NS
MET	ENST00000318493	4227	7029	B22	2097271	1975335	urinary_tract	bladder	carcinoma	transitional_cell_carcinoma	y	1757179	c.1672C>T	p.Q558*	Substitution - Nonsense		7:116381050-116381050	+	n		Confirmed somatic variant	24121792		fresh/frozen - NOS	NS
MET	ENST00000318493	4227	7029	TCGA-BR-8372-01	2198045	2066323	stomach	NS	carcinoma	adenocarcinoma	y	3877462	c.1690G>A	p.A564T	Substitution - Missense		7:116381068-116381068	+	n		Confirmed somatic variant		541	NS	NS
MET	ENST00000318493	4227	7029	TCGA-39-5031-01	1781563	1685562	lung	NS	carcinoma	squamous_cell_carcinoma	y	744047	c.1695C>G	p.I565M	Substitution - Missense		7:116381073-116381073	+	n	PASSENGER/OTHER	Variant of unknown origin		418	fresh/frozen - NOS	primary
MET	ENST00000318493	4227	7029	TCGA-DM-A1DA-01	1651282	1566069	large_intestine	caecum	carcinoma	adenocarcinoma	y	1447456	c.1721C>G	p.P574R	Substitution - Missense	het	7:116395428-116395428	+	n	PASSENGER/OTHER	Variant of unknown origin		376	NS	NS	71	Stage:IIIC
MET	ENST00000318493	4227	7029	TCGA-AC-A23H-01	2187848	2056126	breast	NS	carcinoma	NS	y	3831696	c.1743G>A	p.L581L	Substitution - coding silent		7:116395450-116395450	+	n		Confirmed somatic variant		414	NS	NS
MET	ENST00000318493	4227	7029	ESO-0009	1890834	1780203	oesophagus	NS	carcinoma	adenocarcinoma	y	1257633	c.1802_1803insT	p.R602fs*1	Insertion - Frameshift		7:116395509-116395510	+			Variant of unknown origin	23525077		surgery fresh/frozen	primary	62
MET	ENST00000318493	4227	7029	PGBM16PT	1927085	1814401	central_nervous_system	brain	glioma	astrocytoma_Grade_IV	y	1580172	c.1814T>A	p.L605H	Substitution - Missense		7:116395521-116395521	+	n	PASSENGER/OTHER	Confirmed somatic variant	23592488		surgery fresh/frozen	primary	13
MET	ENST00000318493	4227	7029	1T	1551801	1473907	skin	neck	malignant_melanoma	NS	y	106579	c.1829G>A	p.C610Y	Substitution - Missense	het	7:116395536-116395536	+	n	PASSENGER/OTHER	Confirmed somatic variant	21499247		surgery fresh/frozen	metastasis	29	Metastatic site:lung
MET	ENST00000318493	4227	7029	1T	1569267	1490895	skin	neck	malignant_melanoma	NS	n	106579	c.1829G>A	p.C610Y	Substitution - Missense	hom	7:116395536-116395536	+	n	PASSENGER/OTHER	Confirmed somatic variant	19718025		short-term culture	metastasis	29
MET	ENST00000318493	4227	7029	TCGA-BR-8366-01	2197947	2066225	stomach	NS	carcinoma	adenocarcinoma	y	3877463	c.1878T>G	p.V626V	Substitution - coding silent		7:116397506-116397506	+	y		Confirmed somatic variant		541	NS	NS
MET	ENST00000318493	4227	7029	TCGA-AA-A010-01	1651109	1565896	large_intestine	colon	carcinoma	adenocarcinoma	y	282766	c.1900T>C	p.F634L	Substitution - Missense		7:116397528-116397528	+	n	PASSENGER/OTHER	Confirmed somatic variant	22810696	376	NS	NS	46	Stage:IIB
MET	ENST00000318493	4227	7029	TCGA-FG-6689-01	2194291	2062569	central_nervous_system	brain	glioma	NS	y	3928771	c.1901T>C	p.F634S	Substitution - Missense		7:116397529-116397529	+	n		Confirmed somatic variant		545	NS	NS
MET	ENST00000318493	4227	7029	H838	1870278	1761071	lung	NS	carcinoma	adenocarcinoma	y	1193231	c.1912A>T	p.I638L	Substitution - Missense		7:116397540-116397540	+	n	PASSENGER/OTHER	Variant of unknown origin	23033341		cell-line	NS	59
MET	ENST00000318493	4227	7029	TCGA-IA-A40U-01	2194038	2062316	kidney	NS	carcinoma	papillary_renal_cell_carcinoma	y	3995296	c.1915A>C	p.I639L	Substitution - Missense		7:116397543-116397543	+	n		Confirmed somatic variant		543	NS	NS
MET	ENST00000318493	4227	7029	LUAD_E00522	1765259	1669579	lung	NS	carcinoma	adenocarcinoma	y	353469	c.1930C>A	p.H644N	Substitution - Missense		7:116397558-116397558	+	n	PASSENGER/OTHER	Variant of unknown origin	22980975		surgery - NOS	primary	46	Stage:IB
MET	ENST00000318493	4227	7029	PCSI_0305_Pa_P_526	2197262	2065540	pancreas	NS	carcinoma	NS	y	3781250	c.1959C>T	p.S653S	Substitution - coding silent		7:116397587-116397587	+	n		Confirmed somatic variant		382	NS	NS
MET	ENST00000318493	4227	7029	TCGA-44-7671-01	1913987	1802269	lung	middle_lobe	carcinoma	adenocarcinoma	y	1548081	c.1979C>G	p.T660R	Substitution - Missense		7:116397705-116397705	+	n	PASSENGER/OTHER	Variant of unknown origin		417	fresh/frozen - NOS	primary
MET	ENST00000318493	4227	7029	TCGA-CA-6718-01	1651189	1565976	large_intestine	colon	carcinoma	adenocarcinoma	y	1447457	c.1988C>T	p.S663L	Substitution - Missense	het	7:116397714-116397714	+	n	PASSENGER/OTHER	Variant of unknown origin		376	NS	NS	46	Stage:II
MET	ENST00000318493	4227	7029	TCGA-EE-A2MR-06	2121688	1995924	skin	NS	malignant_melanoma	NS	y	3632212	c.1992G>A	p.P664P	Substitution - coding silent		7:116397718-116397718	+	n		Confirmed somatic variant		540	NS	NS
MET	ENST00000318493	4227	7029	TCGA-HU-8602-01	2197859	2066137	stomach	NS	carcinoma	adenocarcinoma	y	3632212	c.1992G>A	p.P664P	Substitution - coding silent		7:116397718-116397718	+	n		Confirmed somatic variant		541	NS	NS
MET	ENST00000318493	4227	7029	CLL019	1897448	1786132	haematopoietic_and_lymphoid_tissue	NS	lymphoid_neoplasm	chronic_lymphocytic_leukaemia-small_lymphocytic_lymphoma	y	1292407	c.1996T>C	p.Y666H	Substitution - Missense		7:116397722-116397722	+	n	PASSENGER/OTHER	Confirmed somatic variant	23415222		blood-bone marrow	NS	52
MET	ENST00000318493	4227	7029	587376	1766805	1671125	large_intestine	colon	carcinoma	adenocarcinoma	y	1214927	c.1997A>G	p.Y666C	Substitution - Missense		7:116397723-116397723	+	n	PASSENGER/OTHER	Variant of unknown origin	22895193		surgery fresh/frozen	primary
MET	ENST00000318493	4227	7029	TCGA-EE-A180-06	2121621	1995857	skin	NS	malignant_melanoma	NS	y	3632213	c.2055G>A	p.G685G	Substitution - coding silent		7:116397781-116397781	+	n		Confirmed somatic variant		540	NS	NS
MET	ENST00000318493	4227	7029	C0035T	2197752	2066030	kidney	NS	other	neoplasm	y	4155384	c.2059T>A	p.S687T	Substitution - Missense		7:116397785-116397785	+	n		Confirmed somatic variant		588	NS	NS
MET	ENST00000318493	4227	7029	HX13T	1919258	1806579	liver	NS	carcinoma	NS	y	1622239	c.2067C>A	p.H689Q	Substitution - Missense	het	7:116397793-116397793	+	n	PASSENGER/OTHER	Reported in another cancer sample as somatic		323	fresh/frozen - NOS	primary
MET	ENST00000318493	4227	7029	HCC4T	1919210	1806531	liver	NS	carcinoma	NS	y	1622239	c.2067C>A	p.H689Q	Substitution - Missense	het	7:116397793-116397793	+	n	PASSENGER/OTHER	Reported in another cancer sample as somatic		323	fresh/frozen - NOS	primary
MET	ENST00000318493	4227	7029	HCC4	2120838	1995074	liver	NS	carcinoma	NS	y	1622239	c.2067C>A	p.H689Q	Substitution - Missense		7:116397793-116397793	+	n	PASSENGER/OTHER	Confirmed somatic variant		323	NS	NS
MET	ENST00000318493	4227	7029	TCGA-66-2785-01	1782861	1686860	lung	NS	carcinoma	squamous_cell_carcinoma	y	744046	c.2092A>T	p.T698S	Substitution - Missense		7:116397818-116397818	+	n	PASSENGER/OTHER	Variant of unknown origin		418	fresh/frozen - NOS	primary
MET	ENST00000318493	4227	7029	B34-Tumor	2186437	2054734	urinary_tract	bladder	carcinoma	NS	y	1757180	c.2103-2A>G	p.?	Unknown		7:116398511-116398511	+	n		Confirmed somatic variant		581	NS	NS
MET	ENST00000318493	4227	7029	B34	2097275	1975339	urinary_tract	bladder	carcinoma	transitional_cell_carcinoma	y	1757180	c.2103-2A>G	p.?	Unknown		7:116398511-116398511	+	n		Confirmed somatic variant	24121792		fresh/frozen - NOS	NS
MET	ENST00000318493	4227	7029	949_T	2194917	2063195	lung	NS	carcinoma	squamous_cell_carcinoma	y	3949798	c.2103T>C	p.S701S	Substitution - coding silent		7:116398513-116398513	+	n		Confirmed somatic variant		583	NS	NS
MET	ENST00000318493	4227	7029	TLE40	1760539	1665142	haematopoietic_and_lymphoid_tissue	NS	lymphoid_neoplasm	acute_lymphoblastic_T_cell_leukaemia	n	327152	c.2116A>G	p.I706V	Substitution - Missense		7:116398526-116398526	+	n	PASSENGER/OTHER	Variant of unknown origin	22675565		NS	primary
MET	ENST00000318493	4227	7029	TCGA-GV-A3JX-01	1898137	1786821	urinary_tract	bladder	carcinoma	NS	y	1312591	c.2119C>G	p.L707V	Substitution - Missense		7:116398529-116398529	+	n	PASSENGER/OTHER	Variant of unknown origin		413	fresh/frozen - NOS	primary
MET	ENST00000318493	4227	7029	TCGA-GV-A3JX-01	1898137	1786821	urinary_tract	bladder	carcinoma	NS	y	1312592	c.2135C>G	p.P712R	Substitution - Missense		7:116398545-116398545	+	n	PASSENGER/OTHER	Variant of unknown origin		413	fresh/frozen - NOS	primary
MET	ENST00000318493	4227	7029	TCGA-AX-A05Z-01	1783365	1687364	endometrium	NS	carcinoma	endometrioid_carcinoma	y	1084397	c.2150C>A	p.S717*	Substitution - Nonsense	het	7:116398560-116398560	+	n		Variant of unknown origin		419	fresh/frozen - NOS	primary
MET	ENST00000318493	4227	7029	TCGA-14-0813-01	1337991	1248376	central_nervous_system	brain	glioma	astrocytoma_Grade_IV	n	2154766	c.2198C>A	p.T733K	Substitution - Missense		7:116398608-116398608	+	n		Confirmed somatic variant		329	surgery fresh/frozen	NS	78
MET	ENST00000318493	4227	7029	TCGA-14-0813	2108030	1985891	central_nervous_system	brain	glioma	astrocytoma_Grade_IV	y	2154766	c.2198C>A	p.T733K	Substitution - Missense		7:116398608-116398608	+	n		Confirmed somatic variant	23917401		NS	NS
MET	ENST00000318493	4227	7029	LUAD-NYU627	1765170	1669490	lung	NS	carcinoma	adenocarcinoma	y	375467	c.2224C>G	p.P742A	Substitution - Missense		7:116398634-116398634	+	n	CANCER	Variant of unknown origin	22980975		surgery - NOS	primary	67	Stage:IA
MET	ENST00000318493	4227	7029	TCGA-DA-A3F8-06	2121583	1995819	skin	NS	malignant_melanoma	NS	y	3632214	c.2225C>T	p.P742L	Substitution - Missense		7:116398635-116398635	+	n		Confirmed somatic variant		540	NS	NS
MET	ENST00000318493	4227	7029	RK308_C01	2194686	2062964	liver	NS	carcinoma	NS	y	3745493	c.2340T>C	p.G780G	Substitution - coding silent		7:116399466-116399466	+	n		Confirmed somatic variant		322	NS	NS
MET	ENST00000318493	4227	7029	TCGA-G4-6628-01	1651341	1566128	large_intestine	caecum	carcinoma	adenocarcinoma	y	1447458	c.2381T>A	p.V794D	Substitution - Missense	het	7:116399507-116399507	+	n	PASSENGER/OTHER	Variant of unknown origin		376	NS	NS	78	Stage:I
MET	ENST00000318493	4227	7029	TCGA-AR-A24K-01	1899833	1788517	breast	NS	carcinoma	NS	y	1488150	c.2389G>A	p.V797M	Substitution - Missense	het	7:116399515-116399515	+	n	PASSENGER/OTHER	Variant of unknown origin		414	fresh/frozen - NOS	primary
MET	ENST00000318493	4227	7029	TCGA-ER-A19P-06	2121726	1995962	skin	NS	malignant_melanoma	NS	y	3632215	c.2413A>G	p.T805A	Substitution - Missense		7:116399539-116399539	+	n		Confirmed somatic variant		540	NS	NS
MET	ENST00000318493	4227	7029	AOCS-065-1-9	2196216	2064494	ovary	NS	other	neoplasm	y	4153777	c.2431C>T	p.R811C	Substitution - Missense		7:116403116-116403116	+	n		Confirmed somatic variant		585	NS	NS
MET	ENST00000318493	4227	7029	TCGA-FR-A3R1-01	2121741	1995977	skin	NS	malignant_melanoma	NS	y	3632216	c.2441C>A	p.S814*	Substitution - Nonsense		7:116403126-116403126	+	n		Confirmed somatic variant		540	NS	NS
MET	ENST00000318493	4227	7029	TCGA-AZ-6598-01	1651172	1565959	large_intestine	caecum	carcinoma	adenocarcinoma	y	1447459	c.2489A>G	p.Q830R	Substitution - Missense	het	7:116403174-116403174	+	n	PASSENGER/OTHER	Variant of unknown origin		376	NS	NS	77	Stage:II
MET	ENST00000318493	4227	7029	TCGA-DA-A1I0-06	2121570	1995806	skin	NS	malignant_melanoma	NS	y	3632217	c.2581C>T	p.P861S	Substitution - Missense		7:116403266-116403266	+	n		Confirmed somatic variant		540	NS	NS
MET	ENST00000318493	4227	7029	TCGA-F5-6814-01	1651640	1566427	large_intestine	rectum	carcinoma	adenocarcinoma	y	3431138	c.2606C>A	p.S869*	Substitution - Nonsense		7:116403291-116403291	+	n		Confirmed somatic variant		375	NS	primary	57
MET	ENST00000318493	4227	7029	TCGA-50-5930-01	1913992	1802274	lung	right_lower_lobe	carcinoma	adenocarcinoma	y	1548080	c.2637+1G>T	p.?	Unknown		7:116403323-116403323	+	n		Variant of unknown origin		417	fresh/frozen - NOS	primary
MET	ENST00000318493	4227	7029	SA031	1659934	1574262	breast	NS	carcinoma	basal_(triple-negative)_carcinoma	y	212996	c.2638-1G>A	p.?	Unknown		7:116409698-116409698	+	n		Confirmed somatic variant	22495314		fresh/frozen - NOS	primary	78	Grade:grade 1
MET	ENST00000318493	4227	7029	TCGA-BT-A20U-01	1779237	1683236	urinary_tract	bladder	carcinoma	NS	y	421630	c.2644G>A	p.D882N	Substitution - Missense		7:116409705-116409705	+	n	PASSENGER/OTHER	Confirmed somatic variant		413	fresh/frozen - NOS	primary
MET	ENST00000318493	4227	7029	TCGA-02-0027-01	1910134	1798425	central_nervous_system	brain	glioma	astrocytoma_Grade_IV	y	1559763	c.2661A>C	p.A887A	Substitution - coding silent	het	7:116409722-116409722	+	y		Variant of unknown origin		329	fresh/frozen - NOS	primary	34
MET	ENST00000318493	4227	7029	TCGA-06-0221-01	1910210	1798501	central_nervous_system	brain	glioma	astrocytoma_Grade_IV	y	1559765	c.2661A>G	p.A887A	Substitution - coding silent	het	7:116409722-116409722	+	y		Variant of unknown origin		329	fresh/frozen - NOS	primary	31
MET	ENST00000318493	4227	7029	TCGA-06-0154-01	1910182	1798473	central_nervous_system	brain	glioma	astrocytoma_Grade_IV	y	1559765	c.2661A>G	p.A887A	Substitution - coding silent	het	7:116409722-116409722	+	y		Variant of unknown origin		329	fresh/frozen - NOS	primary	55
MET	ENST00000318493	4227	7029	TCGA-02-0027-01	1910134	1798425	central_nervous_system	brain	glioma	astrocytoma_Grade_IV	y	1559764	c.2661A>T	p.A887A	Substitution - coding silent	het	7:116409722-116409722	+	n		Variant of unknown origin		329	fresh/frozen - NOS	primary	34
MET	ENST00000318493	4227	7029	HX10T	1919255	1806576	liver	NS	carcinoma	NS	y	1622240	c.2666A>C	p.K889T	Substitution - Missense	het	7:116409727-116409727	+	n	CANCER	Variant of unknown origin		323	fresh/frozen - NOS	primary
MET	ENST00000318493	4227	7029	TCGA-GN-A26C-01	2121801	1996037	skin	NS	malignant_melanoma	NS	y	3632218	c.2686G>A	p.G896R	Substitution - Missense		7:116409747-116409747	+	n		Confirmed somatic variant		540	NS	NS
MET	ENST00000318493	4227	7029	HCC137	2120740	1994976	liver	NS	carcinoma	NS	y	1622241	c.2713T>G	p.L905V	Substitution - Missense		7:116409774-116409774	+	n	CANCER	Confirmed somatic variant		323	NS	NS
MET	ENST00000318493	4227	7029	HCC137T	1919192	1806513	liver	NS	carcinoma	NS	y	1622241	c.2713T>G	p.L905V	Substitution - Missense	het	7:116409774-116409774	+	n	CANCER	Reported in another cancer sample as somatic		323	fresh/frozen - NOS	primary
MET	ENST00000318493	4227	7029	TCGA-AM-5820-01	1651150	1565937	large_intestine	colon	carcinoma	adenocarcinoma	y	3698114	c.2738C>T	p.T913M	Substitution - Missense		7:116409799-116409799	+	n		Confirmed somatic variant		376	NS	NS	59	Stage:IVA
MET	ENST00000318493	4227	7029	TCGA-DA-A1I5-06	2121574	1995810	skin	NS	malignant_melanoma	NS	y	3632219	c.2757G>A	p.L919L	Substitution - coding silent		7:116409818-116409818	+	n		Confirmed somatic variant		540	NS	NS
MET	ENST00000318493	4227	7029	TCGA-BT-A20J-01	1779231	1683230	urinary_tract	bladder	carcinoma	NS	y	421629	c.2763G>C	p.L921F	Substitution - Missense		7:116409824-116409824	+	n	CANCER	Confirmed somatic variant		413	fresh/frozen - NOS	primary
MET	ENST00000318493	4227	7029	TCGA-66-2757-01	1782577	1686576	lung	NS	carcinoma	squamous_cell_carcinoma	y	744045	c.2785-1G>C	p.?	Unknown		7:116411551-116411551	+	n		Variant of unknown origin		418	fresh/frozen - NOS	primary
MET	ENST00000318493	4227	7029	TCGA-GN-A266-06	2121796	1996032	skin	NS	malignant_melanoma	NS	y	3632220	c.2786G>A	p.W929*	Substitution - Nonsense		7:116411553-116411553	+	n		Confirmed somatic variant		540	NS	NS
MET	ENST00000318493	4227	7029	B89-4-Tumor	2186188	2054485	urinary_tract	bladder	carcinoma	NS	y	1757181	c.2869G>T	p.V957F	Substitution - Missense		7:116411636-116411636	+	n		Confirmed somatic variant		581	NS	NS
MET	ENST00000318493	4227	7029	B89-4	2097337	1975401	urinary_tract	bladder	carcinoma	transitional_cell_carcinoma	y	1757181	c.2869G>T	p.V957F	Substitution - Missense		7:116411636-116411636	+	n		Confirmed somatic variant	24121792		fresh/frozen - NOS	NS
MET	ENST00000318493	4227	7029	TCGA-CZ-5465-01	1780033	1684032	kidney	NS	carcinoma	clear_cell_renal_cell_carcinoma	y	484660	c.2871C>G	p.V957V	Substitution - coding silent	hom	7:116411638-116411638	+	n		Variant of unknown origin		416	fresh/frozen - NOS	primary
MET	ENST00000318493	4227	7029	S00356	1759184	1663932	lung	NS	carcinoma	small_cell_carcinoma	n	317623	c.2877A>G	p.I959M	Substitution - Missense		7:116411644-116411644	+	n	CANCER	Confirmed somatic variant	22941188		fresh/frozen - NOS	NS	54
MET	ENST00000318493	4227	7029	TCGA-A6-5665-01	1650947	1565734	large_intestine	colon	carcinoma	adenocarcinoma	y	1447460	c.2883A>C	p.T961T	Substitution - coding silent	het	7:116411650-116411650	+	n		Variant of unknown origin		376	NS	NS	84	Stage:IIA
MET	ENST00000318493	4227	7029	TCGA-DA-A1I4-06	2121573	1995809	skin	NS	malignant_melanoma	NS	y	3256968	c.2910C>T	p.F970F	Substitution - coding silent		7:116411677-116411677	+	n		Confirmed somatic variant		540	NS	NS
MET	ENST00000318493	4227	7029	AOCS-056-1-X	2196348	2064626	ovary	NS	other	neoplasm	y	4153778	c.2919G>C	p.L973L	Substitution - coding silent		7:116411686-116411686	+	n		Confirmed somatic variant		585	NS	NS
MET	ENST00000318493	4227	7029	107398	1520442	1442817	breast	NS	carcinoma	HER-positive_carcinoma	n	95631	c.2923A>T	p.K975*	Substitution - Nonsense		7:116411690-116411690	+	n		Confirmed somatic variant	20668451		NS	primary
MET	ENST00000318493	4227	7029	1170250	1170250	1082384	lung	NS	carcinoma	adenocarcinoma	n	29635	c.2942_3082del141	p.982_1028del47	Unknown	het	7:116411856-116411875	+			Variant of unknown origin	19096300		surgery fresh/frozen	primary	76	Grade:Some Grade data are given in publication,Stage:Some Stage data are given in publication
MET	ENST00000318493	4227	7029	1067575	1067575	983555	lung	NS	carcinoma	adenocarcinoma	n	24688	c.2942-27_2942-6del22	p.?	Unknown	het	7:116411876-116411897	+			Confirmed somatic variant	16397241		surgery fresh/frozen	primary	65
MET	ENST00000318493	4227	7029	16640	1423690	1333718	lung	NS	carcinoma	adenocarcinoma	n	49015	c.2942-20_2943del22	p.?	Unknown	het	7:116411883-116411904	+			Confirmed somatic variant	18948947		primary	surgery fresh/frozen		Grade:I,Stage:IA
MET	ENST00000318493	4227	7029	1170253	1170253	1082387	lung	NS	carcinoma	adenocarcinoma	n	29636	c.2942-18_2942-8delctttctctctg	p.?	Unknown	het	7:116411885-116411895	+			Confirmed somatic variant	19096300		surgery fresh/frozen	primary	75	Grade:Some Grade data are given in publication,Stage:Some Stage data are given in publication
MET	ENST00000318493	4227	7029	1170249	1170249	1082383	lung	NS	carcinoma	adenocarcinoma	n	29634	c.2942_3082del141	p.982_1028del47	Unknown	het	7:116411887-116414938	+			Confirmed somatic variant	19096300		surgery fresh/frozen	primary	74	Grade:Some Grade data are given in publication,Stage:Some Stage data are given in publication
MET	ENST00000318493	4227	7029	1170251	1170251	1082385	lung	NS	carcinoma	adenocarcinoma	n	29632	c.2942_3082del141	p.L982_D1028del47	Deletion - In frame		7:116411903-116412043	+			Confirmed somatic variant	19096300		surgery fresh/frozen	primary	67	Grade:Some Grade data are given in publication,Stage:Some Stage data are given in publication
MET	ENST00000318493	4227	7029	1170254	1170254	1082388	lung	NS	carcinoma	adenocarcinoma	n	29632	c.2942_3082del141	p.L982_D1028del47	Deletion - In frame		7:116411903-116412043	+			Confirmed somatic variant	19096300		surgery fresh/frozen	primary	56	Grade:Some Grade data are given in publication,Stage:Some Stage data are given in publication
MET	ENST00000318493	4227	7029	1170252	1170252	1082386	lung	NS	carcinoma	adenocarcinoma	n	29632	c.2942_3082del141	p.L982_D1028del47	Deletion - In frame		7:116411903-116412043	+			Confirmed somatic variant	19096300		surgery fresh/frozen	primary	60	Grade:Some Grade data are given in publication,Stage:Some Stage data are given in publication
MET	ENST00000318493	4227	7029	917361	917361	834742	lung	NS	carcinoma	adenocarcinoma	n	13245	c.2942_3082del141	p.L982_D1028del47	Deletion - In frame	hom	7:116411903-116412043	+			Confirmed somatic variant	15735036		surgery - NOS	NS
MET	ENST00000318493	4227	7029	TCGA-AA-3950-01	1651073	1565860	large_intestine	colon	carcinoma	adenocarcinoma	y	1447461	c.2962C>A	p.R988S	Substitution - Missense	het	7:116411923-116411923	+	n	CANCER	Variant of unknown origin		376	NS	NS	79	Stage:IIA
MET	ENST00000318493	4227	7029	NCI-H592	1998273	1883345	lung	NS	carcinoma	small_cell_carcinoma	n	1666978	c.2962C>T	p.R988C	Substitution - Missense	het	7:116411923-116411923	+	n	CANCER	Variant of unknown origin	22973954		cell-line	NS
MET	ENST00000318493	4227	7029	NCI-H69	1998272	1883344	lung	NS	carcinoma	small_cell_carcinoma	n	1666978	c.2962C>T	p.R988C	Substitution - Missense	het	7:116411923-116411923	+	n	CANCER	Variant of unknown origin	22973954		cell-line	NS
MET	ENST00000318493	4227	7029	GLC-4	1998274	1883346	lung	NS	carcinoma	small_cell_carcinoma	n	1666978	c.2962C>T	p.R988C	Substitution - Missense	het	7:116411923-116411923	+	n	CANCER	Variant of unknown origin	22973954		cell-line	NS
MET	ENST00000318493	4227	7029	GLC-4_CDDP	1998275	1883347	lung	NS	carcinoma	small_cell_carcinoma	n	1666978	c.2962C>T	p.R988C	Substitution - Missense	het	7:116411923-116411923	+	n	CANCER	Variant of unknown origin	22973954		cell-line	NS
MET	ENST00000318493	4227	7029	1998285	1998285	1883357	lung	NS	carcinoma	small_cell_carcinoma	n	1666978	c.2962C>T	p.R988C	Substitution - Missense	het	7:116411923-116411923	+	n	CANCER	Variant of unknown origin	22973954		surgery-fixed	metastasis		Metastatic site:cerebellum
MET	ENST00000318493	4227	7029	1998286	1998286	1883358	lung	NS	carcinoma	small_cell_carcinoma	n	1666978	c.2962C>T	p.R988C	Substitution - Missense	het	7:116411923-116411923	+	n	CANCER	Variant of unknown origin	22973954		surgery-fixed	metastasis		Remark:mediastinal mass of small cell anaplastic/undifferentiated lung cancer histology,Metastatic site:mediastinum
MET	ENST00000318493	4227	7029	TCGA-AC-A23H-01	2187848	2056126	breast	NS	carcinoma	NS	y	3831697	c.2975G>C	p.R992T	Substitution - Missense		7:116411936-116411936	+	n		Confirmed somatic variant		414	NS	NS
MET	ENST00000318493	4227	7029	1998287	1998287	1883359	lung	left_lower_lobe	carcinoma	small_cell_carcinoma	n	1666979	c.2986C>T	p.P996S	Substitution - Missense	het	7:116411947-116411947	+	n	PASSENGER/OTHER	Variant of unknown origin	22973954		surgery-fixed	NS
MET	ENST00000318493	4227	7029	HCC116	2120711	1994947	liver	NS	carcinoma	NS	y	1622242	c.3013C>G	p.R1005G	Substitution - Missense		7:116411974-116411974	+	n	CANCER	Confirmed somatic variant		323	NS	NS
MET	ENST00000318493	4227	7029	HCC116T	1919177	1806498	liver	NS	carcinoma	NS	y	1622242	c.3013C>G	p.R1005G	Substitution - Missense	het	7:116411974-116411974	+	n	CANCER	Reported in another cancer sample as somatic		323	fresh/frozen - NOS	primary
MET	ENST00000318493	4227	7029	1627733	1627733	1544645	lung	NS	carcinoma	adenocarcinoma	n	707	c.3029C>T	p.T1010I	Substitution - Missense		7:116411990-116411990	+	n	CANCER	Reported in another cancer sample as somatic	22302407		fixed - NOS	NS		Drug Response:Some tyrosine kinase inhibitor response data are given in publication,Stage:Some Stage data are given in publication
MET	ENST00000318493	4227	7029	TCGA-AM-5820-01	1651150	1565937	large_intestine	colon	carcinoma	adenocarcinoma	y	707	c.3029C>T	p.T1010I	Substitution - Missense		7:116411990-116411990	+	n	CANCER	Confirmed somatic variant		376	NS	NS	59	Stage:IVA
MET	ENST00000318493	4227	7029	1998354	1998354	1883426	lung	NS	carcinoid-endocrine_tumour	atypical	n	707	c.3029C>T	p.T1010I	Substitution - Missense	het	7:116411990-116411990	+	n	CANCER	Reported in another cancer sample as somatic	22973954		surgery-fixed	NS
MET	ENST00000318493	4227	7029	2204864	2204864	2073097	lung	NS	carcinoma	large_cell_carcinoma	n	707	c.3029C>T	p.T1010I	Substitution - Missense		7:116411990-116411990	+	n	CANCER	Reported in another cancer sample as somatic	24942490		surgery-fixed	NS	47	Tissue Remark Fixed:Remark
MET	ENST00000318493	4227	7029	1998353	1998353	1883425	lung	NS	carcinoid-endocrine_tumour	typical	n	707	c.3029C>T	p.T1010I	Substitution - Missense	het	7:116411990-116411990	+	n	CANCER	Reported in another cancer sample as somatic	22973954		surgery-fixed	NS
MET	ENST00000318493	4227	7029	ML1	1239975	1151719	thyroid	NS	carcinoma	follicular_carcinoma	n	707	c.3029C>T	p.T1010I	Substitution - Missense		7:116411990-116411990	+	n	CANCER	Reported in another cancer sample as somatic	19487299		cell-line	NS
MET	ENST00000318493	4227	7029	T31	755474	676684	lung	NS	carcinoma	small_cell_carcinoma	n	707	c.3029C>T	p.T1010I	Substitution - Missense		7:116411990-116411990	+	n	CANCER	Confirmed somatic variant	14559814		surgery - NOS	primary
MET	ENST00000318493	4227	7029	917086	917086	834467	thyroid	NS	carcinoma	follicular_carcinoma	n	707	c.3029C>T	p.T1010I	Substitution - Missense	het	7:116411990-116411990	+	n	CANCER	Confirmed somatic variant	15767811		surgery fresh/frozen	NS		Stage:Some Stage data are given in publication
MET	ENST00000318493	4227	7029	917125	917125	834506	thyroid	NS	carcinoma	papillary_carcinoma	n	707	c.3029C>T	p.T1010I	Substitution - Missense	het	7:116411990-116411990	+	n	CANCER	Confirmed somatic variant	15767811		surgery-fixed	NS		Stage:Some Stage data are given in publication
MET	ENST00000318493	4227	7029	2039296	2039296	1920632	kidney	NS	carcinoma	NS	n	707	c.3029C>T	p.T1010I	Substitution - Missense		7:116411990-116411990	+	n	CANCER	Reported in another cancer sample as somatic	24155122		surgery-fixed	NS		Grade:Some Grade data are given in publication,Stage:Some Stage data are given in publication
MET	ENST00000318493	4227	7029	2039288	2039288	1920624	kidney	NS	carcinoma	NS	n	707	c.3029C>T	p.T1010I	Substitution - Missense	het	7:116411990-116411990	+	n	CANCER	Confirmed somatic variant	24155122		surgery-fixed	NS	65	Grade:Some Grade data are given in publication,Stage:Some Stage data are given in publication
MET	ENST00000318493	4227	7029	2224691	2224691	2092530	bone	NS	Ewings_sarcoma-peripheral_primitive_neuroectodermal_tumour	NS	n	707	c.3029C>T	p.T1010I	Substitution - Missense		7:116411990-116411990	+	n	CANCER	Reported in another cancer sample as somatic	25119929		surgery - NOS	NS		Metastatic site:Yes
MET	ENST00000318493	4227	7029	2039295	2039295	1920631	kidney	NS	carcinoma	NS	n	707	c.3029C>T	p.T1010I	Substitution - Missense		7:116411990-116411990	+	n	CANCER	Reported in another cancer sample as somatic	24155122		surgery-fixed	NS		Grade:Some Grade data are given in publication,Stage:Some Stage data are given in publication
MET	ENST00000318493	4227	7029	1239997	1239997	1151741	thyroid	NS	carcinoma	anaplastic_carcinoma	n	707	c.3029C>T	p.T1010I	Substitution - Missense		7:116411990-116411990	+	n	CANCER	Reported in another cancer sample as somatic	19487299		surgery - NOS	primary
MET	ENST00000318493	4227	7029	1627750	1627750	1544662	lung	NS	carcinoma	non_small_cell_carcinoma	n	707	c.3029C>T	p.T1010I	Substitution - Missense		7:116411990-116411990	+	n	CANCER	Reported in another cancer sample as somatic	22302407		fixed - NOS	NS		Drug Response:Some tyrosine kinase inhibitor response data are given in publication,Stage:Some Stage data are given in publication
MET	ENST00000318493	4227	7029	1998333	1998333	1883405	autonomic_ganglia	bladder	paraganglioma	malignant	n	707	c.3029C>T	p.T1010I	Substitution - Missense	het	7:116411990-116411990	+	n	CANCER	Reported in another cancer sample as somatic	22973954		surgery-fixed	NS
MET	ENST00000318493	4227	7029	2204868	2204868	2073101	lung	NS	carcinoma	adenocarcinoma	n	707	c.3029C>T	p.T1010I	Substitution - Missense		7:116411990-116411990	+	n	CANCER	Reported in another cancer sample as somatic	24942490		surgery-fixed	NS	63	Tissue Remark Fixed:Remark
MET	ENST00000318493	4227	7029	TCGA-EE-A2GM-06	2121663	1995899	skin	NS	malignant_melanoma	NS	y	3922540	c.3034G>A	p.E1012K	Substitution - Missense		7:116411995-116411995	+	y		Confirmed somatic variant		540	NS	NS
MET	ENST00000318493	4227	7029	TCGA-AX-A05Z-01	1783365	1687364	endometrium	NS	carcinoma	endometrioid_carcinoma	y	1084399	c.3034G>T	p.E1012*	Substitution - Nonsense	het	7:116411995-116411995	+	y		Variant of unknown origin		419	fresh/frozen - NOS	primary
MET	ENST00000318493	4227	7029	ICGC_MB114	2197551	2065829	central_nervous_system	brain	primitive_neuroectodermal_tumour-medulloblastoma	NS	y	3765309	c.3039G>T	p.M1013I	Substitution - Missense		7:116412000-116412000	+	n		Confirmed somatic variant		379	NS	NS
MET	ENST00000318493	4227	7029	TCGA-D3-A2JN-06	2121522	1995758	skin	NS	malignant_melanoma	NS	y	3632221	c.3040G>A	p.V1014I	Substitution - Missense		7:116412001-116412001	+	n		Confirmed somatic variant		540	NS	NS
MET	ENST00000318493	4227	7029	ESO-191	1890934	1780303	oesophagus	lower_third	carcinoma	adenocarcinoma	y	1257636	c.3053C>T	p.S1018F	Substitution - Missense		7:116412014-116412014	+	n	CANCER	Variant of unknown origin	23525077		surgery fresh/frozen	primary	70
MET	ENST00000318493	4227	7029	16835	1423738	1333766	lung	NS	carcinoma	adenocarcinoma	n	48564	c.3061T>A	p.Y1021N	Substitution - Missense	het	7:116412022-116412022	+	n	CANCER	Confirmed somatic variant	18948947		primary	surgery fresh/frozen		Grade:III,Stage:IB
MET	ENST00000318493	4227	7029	LUAD-F00057	1765193	1669513	lung	NS	carcinoma	adenocarcinoma	y	339515	c.3062A>T	p.Y1021F	Substitution - Missense		7:116412023-116412023	+	n	CANCER	Variant of unknown origin	22980975		surgery - NOS	primary	81	Stage:IB
MET	ENST00000318493	4227	7029	1067576	1067576	983556	lung	NS	carcinoma	adenocarcinoma	n	24689	c.3062_3082+7del28	p.?	Unknown	het	7:116412023-116412050	+			Confirmed somatic variant	16397241		surgery fresh/frozen	primary	73
MET	ENST00000318493	4227	7029	TCGA-75-6205-01	1780227	1684226	lung	NS	carcinoma	adenocarcinoma	y	598583	c.3063C>G	p.Y1021*	Substitution - Nonsense		7:116412024-116412024	+	n		Variant of unknown origin		417	fresh/frozen - NOS	primary
MET	ENST00000318493	4227	7029	1170248	1170248	1082382	lung	NS	carcinoma	adenocarcinoma	n	29633	c.3082+1G>A	p.?	Unknown	het	7:116412044-116412044	+	n		Variant of unknown origin	19096300		surgery fresh/frozen	primary	62	Grade:Some Grade data are given in publication,Stage:Some Stage data are given in publication
MET	ENST00000318493	4227	7029	TCGA-93-7348-01	1914099	1802381	lung	right_upper_lobe	carcinoma	adenocarcinoma	y	29633	c.3082+1G>A	p.?	Unknown		7:116412044-116412044	+	n		Variant of unknown origin		417	fresh/frozen - NOS	primary
MET	ENST00000318493	4227	7029	Hs746T	1482075	1405704	stomach	NS	carcinoma	NS	n	88794	c.3082+1G>T	p.?	Unknown	hom	7:116412044-116412044	+	n		Variant of unknown origin	21097718		cell-line	NS
MET	ENST00000318493	4227	7029	H596	1067762	983742	lung	NS	carcinoma	mixed_adenosquamous_carcinoma	n	24687	c.3082+1G>T	p.?	Unknown	hom	7:116412044-116412044	+	n		Variant of unknown origin	16397241		cell-line	NS	71
MET	ENST00000318493	4227	7029	TCGA-49-6745-01	1780149	1684148	lung	NS	carcinoma	adenocarcinoma	y	88794	c.3082+1G>T	p.?	Unknown		7:116412044-116412044	+	n		Variant of unknown origin		417	fresh/frozen - NOS	primary
MET	ENST00000318493	4227	7029	Hs746T	1329184	1239669	stomach	NS	carcinoma	NS	n	24687	c.3082+1G>T	p.?	Unknown	hom	7:116412044-116412044	+	n		Variant of unknown origin	20331976		cell-line	NS
MET	ENST00000318493	4227	7029	TCGA-75-5122-01	1780221	1684220	lung	NS	carcinoma	adenocarcinoma	y	35468	c.3082+2T>C	p.?	Unknown		7:116412045-116412045	+	n		Variant of unknown origin		417	fresh/frozen - NOS	primary
MET	ENST00000318493	4227	7029	T27	756016	677226	lung	NS	carcinoma	small_cell_carcinoma	n	735	c.3083-52insCT	p.?	Unknown		7:116414883-116414884	+			Confirmed somatic variant	14559814		surgery - NOS	primary
MET	ENST00000318493	4227	7029	T26	756015	677225	lung	NS	carcinoma	small_cell_carcinoma	n	735	c.3083-52insCT	p.?	Unknown		7:116414883-116414884	+			Confirmed somatic variant	14559814		surgery - NOS	primary
MET	ENST00000318493	4227	7029	HCC2218	749716	668687	breast	NS	carcinoma	ductal_carcinoma	y	6166	c.3083-1G>T	p.?	Unknown	hom	7:116414934-116414934	+	n		Confirmed somatic variant	15908952	21	cell-line	primary	38	Grade:III,Stage:III
MET	ENST00000318493	4227	7029	HCC2218	749716	668687	breast	NS	carcinoma	ductal_carcinoma	y	6166	c.3083-1G>T	p.?	Unknown	hom	7:116414934-116414934	+	n		Confirmed somatic variant	15908952	34	cell-line	primary	38	Grade:III,Stage:III
MET	ENST00000318493	4227	7029	TCGA-EE-A3AE-06	2121696	1995932	skin	NS	malignant_melanoma	NS	y	3632222	c.3085C>T	p.Q1029*	Substitution - Nonsense		7:116414937-116414937	+	n		Confirmed somatic variant		540	NS	NS
MET	ENST00000318493	4227	7029	TCGA-FS-A1ZC-06	2121755	1995991	skin	NS	malignant_melanoma	NS	y	3632223	c.3091C>T	p.P1031S	Substitution - Missense		7:116414943-116414943	+	n		Confirmed somatic variant		540	NS	NS
MET	ENST00000318493	4227	7029	TCGA-AP-A0LM-01	1783352	1687351	endometrium	NS	carcinoma	endometrioid_carcinoma	y	1084401	c.3118C>T	p.R1040*	Substitution - Nonsense	het	7:116414970-116414970	+	n		Variant of unknown origin		419	fresh/frozen - NOS	primary
MET	ENST00000318493	4227	7029	HCC152	2120765	1995001	liver	NS	carcinoma	NS	y	3662870	c.3128A>T	p.Q1043L	Substitution - Missense		7:116414980-116414980	+	n		Confirmed somatic variant		323	NS	NS
MET	ENST00000318493	4227	7029	HCC152T	2120766	1995002	liver	NS	carcinoma	NS	y	3662870	c.3128A>T	p.Q1043L	Substitution - Missense		7:116414980-116414980	+	n		Confirmed somatic variant		323	NS	NS
MET	ENST00000318493	4227	7029	TCGA-EE-A29D-06	2121635	1995871	skin	NS	malignant_melanoma	NS	y	3632224	c.3136C>T	p.L1046L	Substitution - coding silent		7:116414988-116414988	+	n		Confirmed somatic variant		540	NS	NS
MET	ENST00000318493	4227	7029	TCGA-AX-A0J1-01	1783377	1687376	endometrium	NS	carcinoma	endometrioid_carcinoma	y	1084403	c.3143A>G	p.D1048G	Substitution - Missense	het	7:116414995-116414995	+	n	CANCER	Variant of unknown origin		419	fresh/frozen - NOS	primary
MET	ENST00000318493	4227	7029	1990627	1990627	1875962	eye	uveal_tract	malignant_melanoma	mixed	y	1666815	c.3154A>G	p.I1052V	Substitution - Missense		7:116415006-116415006	+	n	CANCER	Confirmed somatic variant	23861464		surgery fresh/frozen	primary		Cytogenetics:Monosomy 3,Stage:Some Stage data are given in publication
MET	ENST00000318493	4227	7029	13T	1569273	1490901	skin	face	malignant_melanoma	NS	n	131781	c.3230A>G	p.N1077S	Substitution - Missense	het	7:116415082-116415082	+	n	CANCER	Confirmed somatic variant	19718025		short-term culture	metastasis	49
MET	ENST00000318493	4227	7029	LUAD-NYU796	1765116	1669436	lung	NS	carcinoma	adenocarcinoma	y	376353	c.3257A>T	p.H1086L	Substitution - Missense		7:116415109-116415109	+	n	CANCER	Variant of unknown origin	22980975		surgery - NOS	primary	72	Stage:IA
MET	ENST00000318493	4227	7029	TCGA-GL-A59R-01	2194099	2062377	kidney	NS	carcinoma	papillary_renal_cell_carcinoma	y	3995297	c.3262G>A	p.V1088M	Substitution - Missense		7:116415114-116415114	+	n		Confirmed somatic variant		543	NS	NS
MET	ENST00000318493	4227	7029	TCGA-AL-3472-01	2194039	2062317	kidney	NS	carcinoma	papillary_renal_cell_carcinoma	y	484661	c.3263T>A	p.V1088E	Substitution - Missense		7:116415115-116415115	+	n	CANCER	Confirmed somatic variant		543	NS	NS
MET	ENST00000318493	4227	7029	TCGA-CW-6087-01	1780012	1684011	kidney	NS	carcinoma	clear_cell_renal_cell_carcinoma	y	484661	c.3263T>A	p.V1088E	Substitution - Missense	hom	7:116415115-116415115	+	n	CANCER	Reported in another cancer sample as somatic		416	fresh/frozen - NOS	primary
MET	ENST00000318493	4227	7029	TCGA-GL-A59R-01	2194099	2062377	kidney	NS	carcinoma	papillary_renal_cell_carcinoma	y	3995298	c.3263T>G	p.V1088G	Substitution - Missense		7:116415115-116415115	+	n		Confirmed somatic variant		543	NS	NS
MET	ENST00000318493	4227	7029	TCGA-BG-A0M4-01	1783425	1687424	endometrium	NS	carcinoma	endometrioid_carcinoma	y	1084405	c.3271C>T	p.P1091S	Substitution - Missense	hom	7:116415123-116415123	+	n	CANCER	Variant of unknown origin		419	fresh/frozen - NOS	primary
MET	ENST00000318493	4227	7029	TCGA-21-5787-01	1780681	1684680	lung	NS	carcinoma	squamous_cell_carcinoma	y	744043	c.3282G>C	p.L1094L	Substitution - coding silent		7:116415134-116415134	+	n		Variant of unknown origin		418	fresh/frozen - NOS	primary
MET	ENST00000318493	4227	7029	2145399	2145399	2014592	kidney	NS	carcinoma	papillary_renal_cell_carcinoma	n	3724572	c.3328G>A	p.V1110I	Substitution - Missense		7:116417457-116417457	+	n		Reported in another cancer sample as somatic	24658158		surgery fresh/frozen	NS
MET	ENST00000318493	4227	7029	TCGA-DZ-6132-01	2194078	2062356	kidney	NS	carcinoma	papillary_renal_cell_carcinoma	y	3724572	c.3328G>A	p.V1110I	Substitution - Missense		7:116417457-116417457	+	n		Confirmed somatic variant		543	NS	NS
MET	ENST00000318493	4227	7029	131T	2067152	1946949	liver	NS	carcinoma	hepatocellular_carcinoma	y	1725666	c.3331T>A	p.Y1111N	Substitution - Missense		7:116417460-116417460	+	n	CANCER	Confirmed somatic variant	23788652		surgery - NOS	primary		Grade:WELL DIFFERENTIATED
MET	ENST00000318493	4227	7029	TCGA-AL-7173-01	2193984	2062262	kidney	NS	carcinoma	papillary_renal_cell_carcinoma	y	696	c.3334C>T	p.H1112Y	Substitution - Missense		7:116417463-116417463	+	n	CANCER	Confirmed somatic variant		543	NS	NS
MET	ENST00000318493	4227	7029	TCGA-A4-7997-01	2194074	2062352	kidney	NS	carcinoma	papillary_renal_cell_carcinoma	y	696	c.3334C>T	p.H1112Y	Substitution - Missense		7:116417463-116417463	+	n	CANCER	Confirmed somatic variant		543	NS	NS
MET	ENST00000318493	4227	7029	TCGA-G4-6293-01	1651315	1566102	large_intestine	colon	carcinoma	adenocarcinoma	y	696	c.3334C>T	p.H1112Y	Substitution - Missense	het	7:116417463-116417463	+	n	CANCER	Reported in another cancer sample as somatic		376	NS	NS	49	Stage:III
MET	ENST00000318493	4227	7029	5458	755014	676246	kidney	NS	carcinoma	papillary_renal_cell_carcinoma	n	696	c.3334C>T	p.H1112Y	Substitution - Missense		7:116417463-116417463	+	n	CANCER	Confirmed somatic variant	10327054		NS	NS	56
MET	ENST00000318493	4227	7029	TCGA-CM-5864-01	1651221	1566008	large_intestine	caecum	carcinoma	adenocarcinoma	y	703	c.3335A>G	p.H1112R	Substitution - Missense	het	7:116417464-116417464	+	n	CANCER	Reported in another cancer sample as somatic		376	NS	NS	60	Stage:I
MET	ENST00000318493	4227	7029	E17233	755274	676485	upper_aerodigestive_tract	head_neck	carcinoma	squamous_cell_carcinoma	n	703	c.3335A>G	p.H1112R	Substitution - Missense		7:116417464-116417464	+	n	CANCER	Confirmed somatic variant	12460923		surgery fresh/frozen	metastasis
MET	ENST00000318493	4227	7029	6134	755013	676245	kidney	NS	carcinoma	papillary_renal_cell_carcinoma	n	698	c.3335A>T	p.H1112L	Substitution - Missense		7:116417464-116417464	+	n	CANCER	Confirmed somatic variant	10327054		NS	NS	50
MET	ENST00000318493	4227	7029	TCGA-A6-5661-01	1650944	1565731	large_intestine	colon	carcinoma	adenocarcinoma	y	1447462	c.3336T>C	p.H1112H	Substitution - coding silent	het	7:116417465-116417465	+	n		Variant of unknown origin		376	NS	NS	80	Stage:IIA
MET	ENST00000318493	4227	7029	TCGA-D5-5541-01	1651246	1566033	large_intestine	colon	carcinoma	adenocarcinoma	y	1447462	c.3336T>C	p.H1112H	Substitution - coding silent	het	7:116417465-116417465	+	n		Variant of unknown origin		376	NS	NS	63	Stage:IIIB
MET	ENST00000318493	4227	7029	TCGA-CM-5868-01	1651222	1566009	large_intestine	colon	carcinoma	adenocarcinoma	y	1447462	c.3336T>C	p.H1112H	Substitution - coding silent	het	7:116417465-116417465	+	n		Variant of unknown origin		376	NS	NS	59	Stage:IVA
MET	ENST00000318493	4227	7029	TCGA-21-1071-01	1780511	1684510	lung	NS	carcinoma	squamous_cell_carcinoma	y	744042	c.3341C>G	p.T1114S	Substitution - Missense		7:116417470-116417470	+	n	CANCER	Variant of unknown origin		418	fresh/frozen - NOS	primary
MET	ENST00000318493	4227	7029	TCGA-AA-3984-01	1651090	1565877	large_intestine	colon	carcinoma	adenocarcinoma	y	201908	c.3350A>G	p.D1117G	Substitution - Missense		7:116417479-116417479	+	n	CANCER	Confirmed somatic variant		376	NS	NS	61	Stage:IIA
MET	ENST00000318493	4227	7029	TCGA-AA-3662-01	1651010	1565797	large_intestine	colon	carcinoma	adenocarcinoma	y	1447463	c.3352A>G	p.N1118D	Substitution - Missense	het	7:116417481-116417481	+	n	CANCER	Reported in another cancer sample as somatic		376	NS	NS	80	Stage:IV
MET	ENST00000318493	4227	7029	TCGA-BR-4184-01	2198083	2066361	stomach	NS	carcinoma	adenocarcinoma	y	1447463	c.3352A>G	p.N1118D	Substitution - Missense		7:116417481-116417481	+	n	CANCER	Confirmed somatic variant		541	NS	NS
MET	ENST00000318493	4227	7029	E17232	755273	676484	large_intestine	NS	carcinoma	adenocarcinoma	n	702	c.3352A>T	p.N1118Y	Substitution - Missense		7:116417481-116417481	+	n	CANCER	Confirmed somatic variant	12460923		surgery fresh/frozen	metastasis
MET	ENST00000318493	4227	7029	TCGA-F5-6812-01	1651638	1566425	large_intestine	rectum	carcinoma	adenocarcinoma	y	1568675	c.3353A>T	p.N1118I	Substitution - Missense	het	7:116417482-116417482	+	n	CANCER	Variant of unknown origin		375	NS	primary	67
MET	ENST00000318493	4227	7029	TCGA-CK-6746-01	1651201	1565988	large_intestine	caecum	carcinoma	adenocarcinoma	y	1447464	c.3354T>C	p.N1118N	Substitution - coding silent	het	7:116417483-116417483	+	n		Variant of unknown origin		376	NS	NS	84	Stage:IIC
MET	ENST00000318493	4227	7029	TCGA-AP-A059-01	1783335	1687334	endometrium	NS	carcinoma	endometrioid_carcinoma	y	1084407	c.3360C>T	p.G1120G	Substitution - coding silent	het	7:116417489-116417489	+	n		Variant of unknown origin		419	fresh/frozen - NOS	primary
MET	ENST00000318493	4227	7029	6052	755015	676247	kidney	NS	carcinoma	papillary_renal_cell_carcinoma	n	697	c.3370C>G	p.H1124D	Substitution - Missense		7:116417499-116417499	+	n	CANCER	Reported in another cancer sample as somatic	10327054		surgery-fixed	primary
MET	ENST00000318493	4227	7029	LC_S37	1863748	1754639	lung	NS	carcinoma	adenocarcinoma	y	697	c.3370C>G	p.H1124D	Substitution - Missense		7:116417499-116417499	+	n	CANCER	Confirmed somatic variant	22975805		surgery fresh/frozen	primary	69	Stage:2B
MET	ENST00000318493	4227	7029	TCGA-G5-6235-01	1651645	1566432	large_intestine	rectum	carcinoma	adenocarcinoma	y	1568674	c.3370C>T	p.H1124Y	Substitution - Missense	het	7:116417499-116417499	+	n	CANCER	Variant of unknown origin		375	NS	primary	72
MET	ENST00000318493	4227	7029	TCGA-CM-6170-01	1651232	1566019	large_intestine	colon	carcinoma	adenocarcinoma	y	1447465	c.3371A>G	p.H1124R	Substitution - Missense	het	7:116417500-116417500	+	n	CANCER	Variant of unknown origin		376	NS	NS	73	Stage:I
MET	ENST00000318493	4227	7029	TCGA-G4-6321-01	1651333	1566120	large_intestine	caecum	carcinoma	adenocarcinoma	y	1447465	c.3371A>G	p.H1124R	Substitution - Missense	het	7:116417500-116417500	+	n	CANCER	Variant of unknown origin		376	NS	NS	60	Stage:III
MET	ENST00000318493	4227	7029	TCGA-A6-6654-01	1650961	1565748	large_intestine	colon	carcinoma	adenocarcinoma	y	1447466	c.3375T>C	p.C1125C	Substitution - coding silent	het	7:116417504-116417504	+	n		Variant of unknown origin		376	NS	NS	65	Stage:IIIB
MET	ENST00000318493	4227	7029	1067608	1067608	983588	lung	NS	carcinoma	squamous_cell_carcinoma	n	24843	c.3376G>K	p.A1126S	Substitution - Missense		7:116417505-116417505	+	n	CANCER	Confirmed somatic variant	16397241		surgery fresh/frozen	primary	67
MET	ENST00000318493	4227	7029	TCGA-BG-A0M8-01	1783428	1687427	endometrium	NS	carcinoma	endometrioid_carcinoma	y	1084409	c.3376G>T	p.A1126S	Substitution - Missense	hom	7:116417505-116417505	+	n	CANCER	Variant of unknown origin		419	fresh/frozen - NOS	primary
MET	ENST00000318493	4227	7029	E17231	755272	676483	testis	NS	germ_cell_tumour	NS	n	701	c.3390G>A	p.L1130L	Substitution - coding silent		7:116417519-116417519	+	n		Confirmed somatic variant	12460923		surgery fresh/frozen	metastasis
MET	ENST00000318493	4227	7029	E9797	755619	676829	central_nervous_system	brain	glioma	oligodendroglioma	n	692	c.3410G>T	p.G1137V	Substitution - Missense		7:116418845-116418845	+	n	CANCER	Confirmed somatic variant	11007037		surgery fresh/frozen	primary	42
MET	ENST00000318493	4227	7029	TCGA-CM-6165-01	1651227	1566014	large_intestine	colon	carcinoma	adenocarcinoma	y	1447467	c.3411A>G	p.G1137G	Substitution - coding silent	het	7:116418846-116418846	+	n		Variant of unknown origin		376	NS	NS	74	Stage:IIA
MET	ENST00000318493	4227	7029	ME009T	1673885	1586941	skin	trunk	malignant_melanoma	NS	y	223200	c.3412_3413GA>AC	p.E1138T	Substitution - Missense		7:116418847-116418848	+			Variant of unknown origin	22622578		surgery - NOS	metastasis	50	Stage:IIC,TNM:T4b
MET	ENST00000318493	4227	7029	TCGA-AD-6889-01	1651142	1565929	large_intestine	colon	carcinoma	adenocarcinoma	y	1447468	c.3439_3441delATC	p.I1148delI	Deletion - In frame	het	7:116418874-116418876	+			Variant of unknown origin		376	NS	NS	76	Stage:IIA
MET	ENST00000318493	4227	7029	E16024	755237	676448	kidney	NS	carcinoma	papillary_renal_cell_carcinoma	n	704	c.3446T>C	p.M1149T	Substitution - Missense		7:116418881-116418881	+	n	CANCER	Confirmed somatic variant	12213728		surgery fresh/frozen	primary
MET	ENST00000318493	4227	7029	TCGA-GN-A266-06	2121796	1996032	skin	NS	malignant_melanoma	NS	y	3256985	c.3472C>T	p.L1158F	Substitution - Missense		7:116418907-116418907	+	n		Confirmed somatic variant		540	NS	NS
MET	ENST00000318493	4227	7029	2145400	2145400	2014593	kidney	NS	carcinoma	papillary_renal_cell_carcinoma	n	3724573	c.3476C>G	p.S1159W	Substitution - Missense		7:116418911-116418911	+	n		Confirmed somatic variant	24658158		surgery fresh/frozen	NS
MET	ENST00000318493	4227	7029	PR-0099	1691496	1599763	prostate	NS	carcinoma	NS	y	245660	c.3484G>A	p.G1162R	Substitution - Missense	het	7:116418919-116418919	+	n	CANCER	Variant of unknown origin	22610119		surgery fresh/frozen	primary	70
MET	ENST00000318493	4227	7029	TCGA-D3-A3ML-06	2121535	1995771	skin	NS	malignant_melanoma	NS	y	252607	c.3497G>A	p.R1166Q	Substitution - Missense		7:116418932-116418932	+	n	CANCER	Confirmed somatic variant		540	NS	NS
MET	ENST00000318493	4227	7029	TCGA-CA-6718-01	1651189	1565976	large_intestine	colon	carcinoma	adenocarcinoma	y	252607	c.3497G>A	p.R1166Q	Substitution - Missense	het	7:116418932-116418932	+	n	CANCER	Reported in another cancer sample as somatic		376	NS	NS	46	Stage:II
MET	ENST00000318493	4227	7029	OV207	1716842	1624327	ovary	NS	carcinoma	serous_carcinoma	y	252607	c.3497G>A	p.R1166Q	Substitution - Missense		7:116418932-116418932	+	n	CANCER	Reported in another cancer sample as somatic	22102435		surgery fresh/frozen	NS
MET	ENST00000318493	4227	7029	TCGA-AN-A046-01	2187824	2056102	breast	NS	carcinoma	NS	y	252607	c.3497G>A	p.R1166Q	Substitution - Missense		7:116418932-116418932	+	n	CANCER	Confirmed somatic variant		414	NS	NS
MET	ENST00000318493	4227	7029	TCGA-G4-6310-01	1651327	1566114	large_intestine	caecum	carcinoma	adenocarcinoma	y	1447469	c.3532A>G	p.M1178V	Substitution - Missense	het	7:116418967-116418967	+	n	CANCER	Variant of unknown origin		376	NS	NS	69	Stage:IIIB
MET	ENST00000318493	4227	7029	LUAD-CHTN-MAD06-00668	1765262	1669582	lung	NS	carcinoma	adenocarcinoma	y	360346	c.3532A>T	p.M1178L	Substitution - Missense		7:116418967-116418967	+	n	CANCER	Variant of unknown origin	22980975		surgery - NOS	primary	72
MET	ENST00000318493	4227	7029	TCGA-CM-4743-01	1651205	1565992	large_intestine	colon	carcinoma	adenocarcinoma	y	1447470	c.3534G>A	p.M1178I	Substitution - Missense	het	7:116418969-116418969	+	n	CANCER	Variant of unknown origin		376	NS	NS	69	Stage:IIA
MET	ENST00000318493	4227	7029	TCGA-DM-A1D8-01	1651280	1566067	large_intestine	colon	carcinoma	adenocarcinoma	y	1447470	c.3534G>A	p.M1178I	Substitution - Missense	het	7:116418969-116418969	+	n	CANCER	Variant of unknown origin		376	NS	NS	50
MET	ENST00000318493	4227	7029	TCGA-02-0015-01	1910128	1798419	central_nervous_system	brain	glioma	astrocytoma_Grade_IV	y	43064	c.3534G>C	p.M1178I	Substitution - Missense	het	7:116418969-116418969	+	n	CANCER	Variant of unknown origin		329	fresh/frozen - NOS	primary	50
MET	ENST00000318493	4227	7029	2145401	2145401	2014594	kidney	NS	carcinoma	papillary_renal_cell_carcinoma	n	3724575	c.3538C>T	p.H1180Y	Substitution - Missense		7:116418973-116418973	+	n		Variant of unknown origin	24658158		surgery fresh/frozen	NS
MET	ENST00000318493	4227	7029	587364	1766800	1671120	large_intestine	colon	carcinoma	adenocarcinoma	y	1214929	c.3550C>T	p.R1184*	Substitution - Nonsense		7:116418985-116418985	+	n		Variant of unknown origin	22895193		surgery fresh/frozen	primary
MET	ENST00000318493	4227	7029	RK214_C01	2194711	2062989	liver	NS	carcinoma	NS	y	3745494	c.3554A>G	p.N1185S	Substitution - Missense		7:116418989-116418989	+	n		Confirmed somatic variant		322	NS	NS
MET	ENST00000318493	4227	7029	TCGA-F5-6814-01	1651640	1566427	large_intestine	rectum	carcinoma	adenocarcinoma	y	1214928	c.3562C>T	p.R1188*	Substitution - Nonsense		7:116418997-116418997	+	n		Confirmed somatic variant		375	NS	primary	57
MET	ENST00000318493	4227	7029	TCGA-CA-6718-01	1651189	1565976	large_intestine	colon	carcinoma	adenocarcinoma	y	1214928	c.3562C>T	p.R1188*	Substitution - Nonsense	het	7:116418997-116418997	+	n		Reported in another cancer sample as somatic		376	NS	NS	46	Stage:II
MET	ENST00000318493	4227	7029	587376	1766805	1671125	large_intestine	colon	carcinoma	adenocarcinoma	y	1214928	c.3562C>T	p.R1188*	Substitution - Nonsense		7:116418997-116418997	+	n		Reported in another cancer sample as somatic	22895193		surgery fresh/frozen	primary
MET	ENST00000318493	4227	7029	29T	1569281	1490909	skin	upper_leg	malignant_melanoma	NS	n	131782	c.3563G>A	p.R1188Q	Substitution - Missense	het	7:116418998-116418998	+	n	CANCER	Confirmed somatic variant	19718025		short-term culture	metastasis	51
MET	ENST00000318493	4227	7029	E9888	755707	676917	liver	NS	carcinoma	hepatocellular_carcinoma	n	693	c.3572C>T	p.T1191I	Substitution - Missense		7:116419007-116419007	+	n	CANCER	Confirmed somatic variant	9927037		surgery-fixed	primary	12
MET	ENST00000318493	4227	7029	TCGA-AA-3712-01	1651031	1565818	large_intestine	colon	carcinoma	adenocarcinoma	y	1447471	c.3573T>C	p.T1191T	Substitution - coding silent	het	7:116419008-116419008	+	n		Variant of unknown origin		376	NS	NS	65	Stage:III
MET	ENST00000318493	4227	7029	TCGA-AA-3660-01	1651009	1565796	large_intestine	colon	carcinoma	adenocarcinoma	y	1447471	c.3573T>C	p.T1191T	Substitution - coding silent	het	7:116419008-116419008	+	n		Variant of unknown origin		376	NS	NS	51	Stage:II
MET	ENST00000318493	4227	7029	TCGA-B5-A0JY-01	1783388	1687387	endometrium	NS	carcinoma	endometrioid_carcinoma	y	1084411	c.3592G>T	p.D1198Y	Substitution - Missense	het	7:116422057-116422057	+	n	CANCER	Variant of unknown origin		419	fresh/frozen - NOS	primary
MET	ENST00000318493	4227	7029	TARGET-30-PATEPF	1898471	1787155	autonomic_ganglia	NS	neuroblastoma	NS	y	1286163	c.3602G>A	p.G1201D	Substitution - Missense		7:116422067-116422067	+	n	CANCER	Confirmed somatic variant	23334666		NS	NS
MET	ENST00000318493	4227	7029	2145402	2145402	2014595	kidney	NS	carcinoma	papillary_renal_cell_carcinoma	n	3724576	c.3616G>T	p.V1206L	Substitution - Missense		7:116422081-116422081	+	n		Variant of unknown origin	24658158		surgery fresh/frozen	NS
MET	ENST00000318493	4227	7029	VMRC-RCW	756014	677224	kidney	NS	carcinoma	NS	n	712	c.3626C>G	p.A1209G	Substitution - Missense		7:116422091-116422091	+	n		Variant of unknown origin	11753639		cell-line	NS
MET	ENST00000318493	4227	7029	E26665	755421	676631	ovary	NS	carcinoma	mucinous_carcinoma	n	711	c.3626_3627CG>GC	p.A1209G	Substitution - Missense		7:116422091-116422092	+			Confirmed somatic variant	10491015		surgery fresh/frozen	primary	67
MET	ENST00000318493	4227	7029	LUAD-CHTN-4090680	1765155	1669475	lung	NS	carcinoma	adenocarcinoma	y	391284	c.3631delA	p.K1211fs*55	Deletion - Frameshift		7:116422096-116422096	+	n		Variant of unknown origin	22980975		surgery - NOS	primary	72
MET	ENST00000318493	4227	7029	2145403	2145403	2014596	kidney	NS	carcinoma	papillary_renal_cell_carcinoma	n	3724577	c.3637C>A	p.L1213I	Substitution - Missense		7:116422102-116422102	+	n		Confirmed somatic variant	24658158		surgery fresh/frozen	NS
MET	ENST00000318493	4227	7029	5468	755553	676763	kidney	NS	carcinoma	papillary_renal_cell_carcinoma	n	688	c.3637C>G	p.L1213V	Substitution - Missense		7:116422102-116422102	+	n	CANCER	Variant of unknown origin	9140397		NS	primary
MET	ENST00000318493	4227	7029	2145404	2145404	2014597	kidney	NS	carcinoma	papillary_renal_cell_carcinoma	n	3724578	c.3637C>T	p.L1213F	Substitution - Missense		7:116422102-116422102	+	n		Variant of unknown origin	24658158		surgery fresh/frozen	NS
MET	ENST00000318493	4227	7029	TCGA-CM-6674-01	1651235	1566022	large_intestine	colon	carcinoma	adenocarcinoma	y	1447472	c.3638T>C	p.L1213P	Substitution - Missense	het	7:116422103-116422103	+	n	CANCER	Variant of unknown origin		376	NS	NS	39	Stage:IIA
MET	ENST00000318493	4227	7029	CT9116	1945856	1832766	large_intestine	NS	carcinoma	adenocarcinoma	n	1579075	c.3646delA	p.K1217fs*49	Deletion - Frameshift		7:116422111-116422111	+	n		Confirmed somatic variant	18186519		fresh/frozen - NOS	primary
MET	ENST00000318493	4227	7029	TCGA-IZ-8196-01	2194019	2062297	kidney	NS	carcinoma	papillary_renal_cell_carcinoma	y	3995299	c.3652T>A	p.F1218I	Substitution - Missense		7:116422117-116422117	+	n		Confirmed somatic variant		543	NS	NS
MET	ENST00000318493	4227	7029	T166	1751597	1656413	kidney	NS	carcinoma	clear_cell_renal_cell_carcinoma	y	307485	c.3652T>G	p.F1218V	Substitution - Missense		7:116422117-116422117	+	n	CANCER	Confirmed somatic variant	22683710		surgery fresh/frozen	primary	56	Grade:grade 4,Stage:III,TNM:T3N1M0
MET	ENST00000318493	4227	7029	TCGA-G4-6304-01	1651323	1566110	large_intestine	colon	carcinoma	adenocarcinoma	y	1447473	c.3661A>G	p.R1221G	Substitution - Missense	het	7:116422126-116422126	+	n	CANCER	Variant of unknown origin		376	NS	NS	66	Stage:IIB
MET	ENST00000318493	4227	7029	TCGA-B0-5707-01	1779864	1683863	kidney	NS	carcinoma	clear_cell_renal_cell_carcinoma	y	484662	c.3667T>G	p.L1223V	Substitution - Missense	hom	7:116422132-116422132	+	n	CANCER	Variant of unknown origin		416	fresh/frozen - NOS	primary
MET	ENST00000318493	4227	7029	TCGA-13-0755-01	1474836	1398535	ovary	NS	carcinoma	serous_carcinoma	y	1330154	c.3668T>G	p.L1223W	Substitution - Missense	hom	7:116422133-116422133	+	n	CANCER	Variant of unknown origin		331	NS	primary
MET	ENST00000318493	4227	7029	TCGA-13-0730-01	1475025	1398724	ovary	NS	carcinoma	serous_carcinoma	y	1330154	c.3668T>G	p.L1223W	Substitution - Missense	hom	7:116422133-116422133	+	n	CANCER	Variant of unknown origin		331	NS	primary
MET	ENST00000318493	4227	7029	TCGA-13-0757-01	1731146	1637112	ovary	NS	carcinoma	serous_carcinoma	y	1330154	c.3668T>G	p.L1223W	Substitution - Missense	hom	7:116422133-116422133	+	n	CANCER	Variant of unknown origin		331	NS	primary
MET	ENST00000318493	4227	7029	TCGA-BR-6566-01	2197873	2066151	stomach	NS	carcinoma	adenocarcinoma	y	3877464	c.3687-2A>G	p.?	Unknown		7:116423356-116423356	+	n		Confirmed somatic variant		541	NS	NS
MET	ENST00000318493	4227	7029	CAKI-1	1998436	1883508	kidney	NS	carcinoma	clear_cell_renal_cell_carcinoma	y	1673476	c.3712G>A	p.V1238I	Substitution - Missense	het	7:116423383-116423383	+	n	CANCER	Confirmed somatic variant	23856246		cell-line	primary
MET	ENST00000318493	4227	7029	TCGA-BQ-7059-01	2194085	2062363	kidney	NS	carcinoma	papillary_renal_cell_carcinoma	y	689	c.3736G>C	p.D1246H	Substitution - Missense		7:116423407-116423407	+	n	CANCER	Confirmed somatic variant		543	NS	NS
MET	ENST00000318493	4227	7029	4768	755554	676764	kidney	NS	carcinoma	papillary_renal_cell_carcinoma	n	689	c.3736G>C	p.D1246H	Substitution - Missense		7:116423407-116423407	+	n	CANCER	Confirmed somatic variant	9140397		NS	primary
MET	ENST00000318493	4227	7029	TCGA-DM-A1DB-01	1651283	1566070	large_intestine	colon	carcinoma	adenocarcinoma	y	1447474	c.3737A>G	p.D1246G	Substitution - Missense	het	7:116423408-116423408	+	n	CANCER	Variant of unknown origin		376	NS	NS	68	Stage:IIA
MET	ENST00000318493	4227	7029	TCGA-F4-6459-01	1651298	1566085	large_intestine	colon	carcinoma	adenocarcinoma	y	1447474	c.3737A>G	p.D1246G	Substitution - Missense	het	7:116423408-116423408	+	n	CANCER	Variant of unknown origin		376	NS	NS	61	Stage:IIIB
MET	ENST00000318493	4227	7029	TCGA-CM-5341-01	1651213	1566000	large_intestine	colon	carcinoma	adenocarcinoma	y	1447474	c.3737A>G	p.D1246G	Substitution - Missense	het	7:116423408-116423408	+	n	CANCER	Variant of unknown origin		376	NS	NS	82	Stage:IIA
MET	ENST00000318493	4227	7029	TCGA-AA-3968-01	1651079	1565866	large_intestine	colon	carcinoma	adenocarcinoma	y	1447475	c.3738C>T	p.D1246D	Substitution - coding silent	het	7:116423409-116423409	+	n		Variant of unknown origin		376	NS	NS	55	Stage:I
MET	ENST00000318493	4227	7029	TCGA-F4-6570-01	1651303	1566090	large_intestine	colon	carcinoma	adenocarcinoma	y	1447475	c.3738C>T	p.D1246D	Substitution - coding silent	het	7:116423409-116423409	+	n		Variant of unknown origin		376	NS	NS	78	Stage:IIA
MET	ENST00000318493	4227	7029	2145409	2145409	2014602	kidney	NS	carcinoma	papillary_renal_cell_carcinoma	n	690	c.3742T>C	p.Y1248H	Substitution - Missense		7:116423413-116423413	+	n	CANCER	Variant of unknown origin	24658158		surgery fresh/frozen	NS
MET	ENST00000318493	4227	7029	4769	755555	676765	kidney	NS	carcinoma	papillary_renal_cell_carcinoma	n	690	c.3742T>C	p.Y1248H	Substitution - Missense		7:116423413-116423413	+	n	CANCER	Variant of unknown origin	9140397		NS	primary
MET	ENST00000318493	4227	7029	88_ca	755028	676260	upper_aerodigestive_tract	pharynx	carcinoma	squamous_cell_carcinoma	n	699	c.3743A>G	p.Y1248C	Substitution - Missense		7:116423414-116423414	+	n	CANCER	Confirmed somatic variant	10734314		surgery fresh/frozen	primary
MET	ENST00000318493	4227	7029	88_ln_IIA	755032	676264	upper_aerodigestive_tract	pharynx	carcinoma	squamous_cell_carcinoma	n	699	c.3743A>G	p.Y1248C	Substitution - Missense		7:116423414-116423414	+	n	CANCER	Confirmed somatic variant	10734314		surgery fresh/frozen	metastasis
MET	ENST00000318493	4227	7029	88_ln_IV	755031	676263	upper_aerodigestive_tract	pharynx	carcinoma	squamous_cell_carcinoma	n	699	c.3743A>G	p.Y1248C	Substitution - Missense		7:116423414-116423414	+	n	CANCER	Confirmed somatic variant	10734314		surgery fresh/frozen	metastasis
MET	ENST00000318493	4227	7029	88_ln_III	755030	676262	upper_aerodigestive_tract	pharynx	carcinoma	squamous_cell_carcinoma	n	699	c.3743A>G	p.Y1248C	Substitution - Missense		7:116423414-116423414	+	n	CANCER	Confirmed somatic variant	10734314		surgery fresh/frozen	metastasis
MET	ENST00000318493	4227	7029	88_ln_IIIA	755034	676266	upper_aerodigestive_tract	pharynx	carcinoma	squamous_cell_carcinoma	n	699	c.3743A>G	p.Y1248C	Substitution - Missense		7:116423414-116423414	+	n	CANCER	Confirmed somatic variant	10734314		surgery fresh/frozen	metastasis
MET	ENST00000318493	4227	7029	88_ln_IIB	755033	676265	upper_aerodigestive_tract	pharynx	carcinoma	squamous_cell_carcinoma	n	699	c.3743A>G	p.Y1248C	Substitution - Missense		7:116423414-116423414	+	n	CANCER	Confirmed somatic variant	10734314		surgery fresh/frozen	metastasis
MET	ENST00000318493	4227	7029	88_ln_II	755029	676261	upper_aerodigestive_tract	pharynx	carcinoma	squamous_cell_carcinoma	n	699	c.3743A>G	p.Y1248C	Substitution - Missense		7:116423414-116423414	+	n	CANCER	Confirmed somatic variant	10734314		surgery fresh/frozen	metastasis
MET	ENST00000318493	4227	7029	TCGA-AZ-6600-01	1651174	1565961	large_intestine	colon	carcinoma	adenocarcinoma	y	699	c.3743A>G	p.Y1248C	Substitution - Missense	het	7:116423414-116423414	+	n	CANCER	Reported in another cancer sample as somatic		376	NS	NS	64	Stage:IV
MET	ENST00000318493	4227	7029	6046	755016	676248	kidney	NS	other	neoplasm	n	699	c.3743A>G	p.Y1248C	Substitution - Missense		7:116423414-116423414	+	n	CANCER	Reported in another cancer sample as somatic	10327054		NS	NS
MET	ENST00000318493	4227	7029	TCGA-CK-5915-01	1651199	1565986	large_intestine	colon	carcinoma	adenocarcinoma	y	1447476	c.3744T>C	p.Y1248Y	Substitution - coding silent	het	7:116423415-116423415	+	n		Variant of unknown origin		376	NS	NS	63	Stage:I
MET	ENST00000318493	4227	7029	TCGA-CL-5918-01	1651598	1566385	large_intestine	rectum	carcinoma	adenocarcinoma	y	1447476	c.3744T>C	p.Y1248Y	Substitution - coding silent	het	7:116423415-116423415	+	n		Variant of unknown origin		375	NS	primary	90
MET	ENST00000318493	4227	7029	TCGA-AA-3713-01	1651032	1565819	large_intestine	colon	carcinoma	adenocarcinoma	y	1447477	c.3757T>A	p.Y1253N	Substitution - Missense	het	7:116423428-116423428	+	n	CANCER	Variant of unknown origin		376	NS	NS	68	Stage:IV
MET	ENST00000318493	4227	7029	TCGA-64-5781-01	1780196	1684195	lung	NS	carcinoma	adenocarcinoma	y	598581	c.3757T>C	p.Y1253H	Substitution - Missense		7:116423428-116423428	+	n	CANCER	Variant of unknown origin		417	fresh/frozen - NOS	primary
MET	ENST00000318493	4227	7029	1245837	1245837	1157542	upper_aerodigestive_tract	head_neck	carcinoma	squamous_cell_carcinoma	n	700	c.3757T>G	p.Y1253D	Substitution - Missense		7:116423428-116423428	+	n	CANCER	Reported in another cancer sample as somatic	19639388		surgery-fixed	NS		Stage:Some Stage data are given in publication
MET	ENST00000318493	4227	7029	1245836	1245836	1157541	upper_aerodigestive_tract	head_neck	carcinoma	squamous_cell_carcinoma	n	700	c.3757T>G	p.Y1253D	Substitution - Missense		7:116423428-116423428	+	n	CANCER	Reported in another cancer sample as somatic	19639388		surgery-fixed	NS		Stage:Some Stage data are given in publication
MET	ENST00000318493	4227	7029	S75254	755858	677068	upper_aerodigestive_tract	pharynx	carcinoma	squamous_cell_carcinoma	n	700	c.3757T>G	p.Y1253D	Substitution - Missense		7:116423428-116423428	+	n	CANCER	Reported in another cancer sample as somatic	14627992		surgery-fixed	primary
MET	ENST00000318493	4227	7029	1245841	1245841	1157546	upper_aerodigestive_tract	head_neck	carcinoma	squamous_cell_carcinoma	n	700	c.3757T>G	p.Y1253D	Substitution - Missense		7:116423428-116423428	+	n	CANCER	Reported in another cancer sample as somatic	19639388		surgery-fixed	NS		Stage:Some Stage data are given in publication
MET	ENST00000318493	4227	7029	1245845	1245845	1157550	upper_aerodigestive_tract	head_neck	carcinoma	squamous_cell_carcinoma	n	700	c.3757T>G	p.Y1253D	Substitution - Missense		7:116423428-116423428	+	n	CANCER	Reported in another cancer sample as somatic	19639388		surgery-fixed	NS		Stage:Some Stage data are given in publication
MET	ENST00000318493	4227	7029	66_ca	755022	676254	upper_aerodigestive_tract	pharynx	carcinoma	squamous_cell_carcinoma	n	700	c.3757T>G	p.Y1253D	Substitution - Missense		7:116423428-116423428	+	n	CANCER	Confirmed somatic variant	10734314		surgery fresh/frozen	primary
MET	ENST00000318493	4227	7029	S75256	755860	677070	upper_aerodigestive_tract	pharynx	carcinoma	squamous_cell_carcinoma	n	700	c.3757T>G	p.Y1253D	Substitution - Missense		7:116423428-116423428	+	n	CANCER	Reported in another cancer sample as somatic	14627992		surgery-fixed	primary
MET	ENST00000318493	4227	7029	S75371	755962	677172	upper_aerodigestive_tract	pharynx	carcinoma	squamous_cell_carcinoma	n	700	c.3757T>G	p.Y1253D	Substitution - Missense		7:116423428-116423428	+	n	CANCER	Reported in another cancer sample as somatic	14627992		surgery-fixed	primary
MET	ENST00000318493	4227	7029	1245849	1245849	1157554	upper_aerodigestive_tract	head_neck	carcinoma	squamous_cell_carcinoma	n	700	c.3757T>G	p.Y1253D	Substitution - Missense		7:116423428-116423428	+	n	CANCER	Reported in another cancer sample as somatic	19639388		surgery-fixed	NS		Stage:Some Stage data are given in publication
MET	ENST00000318493	4227	7029	1245853	1245853	1157558	upper_aerodigestive_tract	head_neck	carcinoma	squamous_cell_carcinoma	n	700	c.3757T>G	p.Y1253D	Substitution - Missense		7:116423428-116423428	+	n	CANCER	Reported in another cancer sample as somatic	19639388		surgery-fixed	NS		Stage:Some Stage data are given in publication
MET	ENST00000318493	4227	7029	1245839	1245839	1157544	upper_aerodigestive_tract	head_neck	carcinoma	squamous_cell_carcinoma	n	700	c.3757T>G	p.Y1253D	Substitution - Missense		7:116423428-116423428	+	n	CANCER	Reported in another cancer sample as somatic	19639388		surgery-fixed	NS		Stage:Some Stage data are given in publication
MET	ENST00000318493	4227	7029	1245852	1245852	1157557	upper_aerodigestive_tract	head_neck	carcinoma	squamous_cell_carcinoma	n	700	c.3757T>G	p.Y1253D	Substitution - Missense		7:116423428-116423428	+	n	CANCER	Reported in another cancer sample as somatic	19639388		surgery-fixed	NS		Stage:Some Stage data are given in publication
MET	ENST00000318493	4227	7029	66_ln_IB	755023	676255	upper_aerodigestive_tract	pharynx	carcinoma	squamous_cell_carcinoma	n	700	c.3757T>G	p.Y1253D	Substitution - Missense		7:116423428-116423428	+	n	CANCER	Confirmed somatic variant	10734314		surgery fresh/frozen	metastasis
MET	ENST00000318493	4227	7029	S75251	755855	677065	upper_aerodigestive_tract	pharynx	carcinoma	squamous_cell_carcinoma	n	700	c.3757T>G	p.Y1253D	Substitution - Missense		7:116423428-116423428	+	n	CANCER	Reported in another cancer sample as somatic	14627992		surgery-fixed	primary
MET	ENST00000318493	4227	7029	1245844	1245844	1157549	upper_aerodigestive_tract	head_neck	carcinoma	squamous_cell_carcinoma	n	700	c.3757T>G	p.Y1253D	Substitution - Missense		7:116423428-116423428	+	n	CANCER	Reported in another cancer sample as somatic	19639388		surgery-fixed	NS		Stage:Some Stage data are given in publication
MET	ENST00000318493	4227	7029	79_ln_III	755027	676259	upper_aerodigestive_tract	pharynx	carcinoma	squamous_cell_carcinoma	n	700	c.3757T>G	p.Y1253D	Substitution - Missense		7:116423428-116423428	+	n	CANCER	Confirmed somatic variant	10734314		surgery fresh/frozen	metastasis
MET	ENST00000318493	4227	7029	S75257	755861	677071	upper_aerodigestive_tract	pharynx	carcinoma	squamous_cell_carcinoma	n	700	c.3757T>G	p.Y1253D	Substitution - Missense		7:116423428-116423428	+	n	CANCER	Reported in another cancer sample as somatic	14627992		surgery-fixed	primary
MET	ENST00000318493	4227	7029	1245840	1245840	1157545	upper_aerodigestive_tract	head_neck	carcinoma	squamous_cell_carcinoma	n	700	c.3757T>G	p.Y1253D	Substitution - Missense		7:116423428-116423428	+	n	CANCER	Reported in another cancer sample as somatic	19639388		surgery-fixed	NS		Stage:Some Stage data are given in publication
MET	ENST00000318493	4227	7029	S75258	755862	677072	upper_aerodigestive_tract	pharynx	carcinoma	squamous_cell_carcinoma	n	700	c.3757T>G	p.Y1253D	Substitution - Missense		7:116423428-116423428	+	n	CANCER	Reported in another cancer sample as somatic	14627992		surgery-fixed	primary
MET	ENST00000318493	4227	7029	1245848	1245848	1157553	upper_aerodigestive_tract	head_neck	carcinoma	squamous_cell_carcinoma	n	700	c.3757T>G	p.Y1253D	Substitution - Missense		7:116423428-116423428	+	n	CANCER	Reported in another cancer sample as somatic	19639388		surgery-fixed	NS		Stage:Some Stage data are given in publication
MET	ENST00000318493	4227	7029	1245838	1245838	1157543	upper_aerodigestive_tract	head_neck	carcinoma	squamous_cell_carcinoma	n	700	c.3757T>G	p.Y1253D	Substitution - Missense		7:116423428-116423428	+	n	CANCER	Reported in another cancer sample as somatic	19639388		surgery-fixed	NS		Stage:Some Stage data are given in publication
MET	ENST00000318493	4227	7029	1245846	1245846	1157551	upper_aerodigestive_tract	head_neck	carcinoma	squamous_cell_carcinoma	n	700	c.3757T>G	p.Y1253D	Substitution - Missense		7:116423428-116423428	+	n	CANCER	Reported in another cancer sample as somatic	19639388		surgery-fixed	NS		Stage:Some Stage data are given in publication
MET	ENST00000318493	4227	7029	1245850	1245850	1157555	upper_aerodigestive_tract	head_neck	carcinoma	squamous_cell_carcinoma	n	700	c.3757T>G	p.Y1253D	Substitution - Missense		7:116423428-116423428	+	n	CANCER	Reported in another cancer sample as somatic	19639388		surgery-fixed	NS		Stage:Some Stage data are given in publication
MET	ENST00000318493	4227	7029	1245842	1245842	1157547	upper_aerodigestive_tract	head_neck	carcinoma	squamous_cell_carcinoma	n	700	c.3757T>G	p.Y1253D	Substitution - Missense		7:116423428-116423428	+	n	CANCER	Reported in another cancer sample as somatic	19639388		surgery-fixed	NS		Stage:Some Stage data are given in publication
MET	ENST00000318493	4227	7029	S75252	755856	677066	upper_aerodigestive_tract	pharynx	carcinoma	squamous_cell_carcinoma	n	700	c.3757T>G	p.Y1253D	Substitution - Missense		7:116423428-116423428	+	n	CANCER	Reported in another cancer sample as somatic	14627992		surgery-fixed	primary
MET	ENST00000318493	4227	7029	S75247	755851	677061	upper_aerodigestive_tract	pharynx	carcinoma	squamous_cell_carcinoma	n	700	c.3757T>G	p.Y1253D	Substitution - Missense		7:116423428-116423428	+	n	CANCER	Reported in another cancer sample as somatic	14627992		surgery-fixed	primary
MET	ENST00000318493	4227	7029	S75250	755854	677064	upper_aerodigestive_tract	pharynx	carcinoma	squamous_cell_carcinoma	n	700	c.3757T>G	p.Y1253D	Substitution - Missense		7:116423428-116423428	+	n	CANCER	Reported in another cancer sample as somatic	14627992		surgery-fixed	primary
MET	ENST00000318493	4227	7029	65_ln_II	755018	676250	upper_aerodigestive_tract	pharynx	carcinoma	squamous_cell_carcinoma	n	700	c.3757T>G	p.Y1253D	Substitution - Missense		7:116423428-116423428	+	n	CANCER	Confirmed somatic variant	10734314		surgery fresh/frozen	metastasis
MET	ENST00000318493	4227	7029	65_ln_IV	755020	676252	upper_aerodigestive_tract	pharynx	carcinoma	squamous_cell_carcinoma	n	700	c.3757T>G	p.Y1253D	Substitution - Missense		7:116423428-116423428	+	n	CANCER	Confirmed somatic variant	10734314		surgery fresh/frozen	metastasis
MET	ENST00000318493	4227	7029	79_ca	755026	676258	upper_aerodigestive_tract	pharynx	carcinoma	squamous_cell_carcinoma	n	700	c.3757T>G	p.Y1253D	Substitution - Missense		7:116423428-116423428	+	n	CANCER	Confirmed somatic variant	10734314		surgery fresh/frozen	primary
MET	ENST00000318493	4227	7029	66_ln_IIA	755024	676256	upper_aerodigestive_tract	pharynx	carcinoma	squamous_cell_carcinoma	n	700	c.3757T>G	p.Y1253D	Substitution - Missense		7:116423428-116423428	+	n	CANCER	Confirmed somatic variant	10734314		surgery fresh/frozen	metastasis
MET	ENST00000318493	4227	7029	66_ln_IIIB	755025	676257	upper_aerodigestive_tract	pharynx	carcinoma	squamous_cell_carcinoma	n	700	c.3757T>G	p.Y1253D	Substitution - Missense		7:116423428-116423428	+	n	CANCER	Confirmed somatic variant	10734314		surgery fresh/frozen	metastasis
MET	ENST00000318493	4227	7029	65_ca	755017	676249	upper_aerodigestive_tract	pharynx	carcinoma	squamous_cell_carcinoma	n	700	c.3757T>G	p.Y1253D	Substitution - Missense		7:116423428-116423428	+	n	CANCER	Confirmed somatic variant	10734314		surgery fresh/frozen	primary
MET	ENST00000318493	4227	7029	S75253	755857	677067	upper_aerodigestive_tract	pharynx	carcinoma	squamous_cell_carcinoma	n	700	c.3757T>G	p.Y1253D	Substitution - Missense		7:116423428-116423428	+	n	CANCER	Reported in another cancer sample as somatic	14627992		surgery-fixed	primary
MET	ENST00000318493	4227	7029	S75259	755863	677073	upper_aerodigestive_tract	pharynx	carcinoma	squamous_cell_carcinoma	n	700	c.3757T>G	p.Y1253D	Substitution - Missense		7:116423428-116423428	+	n	CANCER	Reported in another cancer sample as somatic	14627992		surgery-fixed	primary
MET	ENST00000318493	4227	7029	65_ln_V	755021	676253	upper_aerodigestive_tract	pharynx	carcinoma	squamous_cell_carcinoma	n	700	c.3757T>G	p.Y1253D	Substitution - Missense		7:116423428-116423428	+	n	CANCER	Confirmed somatic variant	10734314		surgery fresh/frozen	metastasis
MET	ENST00000318493	4227	7029	1245843	1245843	1157548	upper_aerodigestive_tract	head_neck	carcinoma	squamous_cell_carcinoma	n	700	c.3757T>G	p.Y1253D	Substitution - Missense		7:116423428-116423428	+	n	CANCER	Reported in another cancer sample as somatic	19639388		surgery-fixed	NS		Stage:Some Stage data are given in publication
MET	ENST00000318493	4227	7029	S75255	755859	677069	upper_aerodigestive_tract	pharynx	carcinoma	squamous_cell_carcinoma	n	700	c.3757T>G	p.Y1253D	Substitution - Missense		7:116423428-116423428	+	n	CANCER	Reported in another cancer sample as somatic	14627992		surgery-fixed	primary
MET	ENST00000318493	4227	7029	S75248	755852	677062	upper_aerodigestive_tract	pharynx	carcinoma	squamous_cell_carcinoma	n	700	c.3757T>G	p.Y1253D	Substitution - Missense		7:116423428-116423428	+	n	CANCER	Reported in another cancer sample as somatic	14627992		surgery-fixed	primary
MET	ENST00000318493	4227	7029	S75249	755853	677063	upper_aerodigestive_tract	pharynx	carcinoma	squamous_cell_carcinoma	n	700	c.3757T>G	p.Y1253D	Substitution - Missense		7:116423428-116423428	+	n	CANCER	Reported in another cancer sample as somatic	14627992		surgery-fixed	primary
MET	ENST00000318493	4227	7029	1245854	1245854	1157559	upper_aerodigestive_tract	head_neck	carcinoma	squamous_cell_carcinoma	n	700	c.3757T>G	p.Y1253D	Substitution - Missense		7:116423428-116423428	+	n	CANCER	Reported in another cancer sample as somatic	19639388		surgery-fixed	NS		Stage:Some Stage data are given in publication
MET	ENST00000318493	4227	7029	1245847	1245847	1157552	upper_aerodigestive_tract	head_neck	carcinoma	squamous_cell_carcinoma	n	700	c.3757T>G	p.Y1253D	Substitution - Missense		7:116423428-116423428	+	n	CANCER	Reported in another cancer sample as somatic	19639388		surgery-fixed	NS		Stage:Some Stage data are given in publication
MET	ENST00000318493	4227	7029	1245851	1245851	1157556	upper_aerodigestive_tract	head_neck	carcinoma	squamous_cell_carcinoma	n	700	c.3757T>G	p.Y1253D	Substitution - Missense		7:116423428-116423428	+	n	CANCER	Reported in another cancer sample as somatic	19639388		surgery-fixed	NS		Stage:Some Stage data are given in publication
MET	ENST00000318493	4227	7029	S75372	755963	677173	upper_aerodigestive_tract	pharynx	carcinoma	squamous_cell_carcinoma	n	700	c.3757T>G	p.Y1253D	Substitution - Missense		7:116423428-116423428	+	n	CANCER	Reported in another cancer sample as somatic	14627992		surgery-fixed	primary
MET	ENST00000318493	4227	7029	65_ln_IIIB	755019	676251	upper_aerodigestive_tract	pharynx	carcinoma	squamous_cell_carcinoma	n	700	c.3757T>G	p.Y1253D	Substitution - Missense		7:116423428-116423428	+	n	CANCER	Confirmed somatic variant	10734314		surgery fresh/frozen	metastasis
MET	ENST00000318493	4227	7029	1245834	1245834	1157539	upper_aerodigestive_tract	head_neck	carcinoma	squamous_cell_carcinoma	n	700	c.3757T>G	p.Y1253D	Substitution - Missense		7:116423428-116423428	+	n	CANCER	Reported in another cancer sample as somatic	19639388		surgery-fixed	NS		Stage:Some Stage data are given in publication
MET	ENST00000318493	4227	7029	1245835	1245835	1157540	upper_aerodigestive_tract	head_neck	carcinoma	squamous_cell_carcinoma	n	700	c.3757T>G	p.Y1253D	Substitution - Missense		7:116423428-116423428	+	n	CANCER	Reported in another cancer sample as somatic	19639388		surgery-fixed	NS		Stage:Some Stage data are given in publication
MET	ENST00000318493	4227	7029	TCGA-A4-7734-01	2193960	2062238	kidney	NS	carcinoma	papillary_renal_cell_carcinoma	y	3995300	c.3762T>A	p.S1254R	Substitution - Missense		7:116423433-116423433	+	n		Confirmed somatic variant		543	NS	NS
MET	ENST00000318493	4227	7029	17055	1423777	1333805	lung	NS	carcinoma	adenocarcinoma	n	48565	c.3778G>T	p.G1260C	Substitution - Missense	het	7:116423449-116423449	+	n	CANCER	Confirmed somatic variant	18948947		primary	surgery fresh/frozen		Grade:III,Stage:IIIA
MET	ENST00000318493	4227	7029	TCGA-DM-A285-01	1651288	1566075	large_intestine	colon	carcinoma	adenocarcinoma	y	48565	c.3778G>T	p.G1260C	Substitution - Missense	het	7:116423449-116423449	+	n	CANCER	Reported in another cancer sample as somatic		376	NS	NS	71	Stage:IV
MET	ENST00000318493	4227	7029	TCGA-AU-3779-01	1651152	1565939	large_intestine	NS	carcinoma	adenocarcinoma	y	1447478	c.3784A>G	p.K1262E	Substitution - Missense	het	7:116423455-116423455	+	n	CANCER	Variant of unknown origin		376	NS	NS	80	Stage:I
MET	ENST00000318493	4227	7029	TCGA-DM-A28H-01	1651295	1566082	large_intestine	caecum	carcinoma	adenocarcinoma	y	695	c.3785A>G	p.K1262R	Substitution - Missense	het	7:116423456-116423456	+	n	CANCER	Reported in another cancer sample as somatic		376	NS	NS	50	Stage:IIIC
MET	ENST00000318493	4227	7029	E9890	755709	676919	liver	NS	carcinoma	hepatocellular_carcinoma	n	695	c.3785A>G	p.K1262R	Substitution - Missense		7:116423456-116423456	+	n	CANCER	Confirmed somatic variant	9927037		surgery-fixed	primary	14
MET	ENST00000318493	4227	7029	TCGA-A6-5666-01	1650948	1565735	large_intestine	colon	carcinoma	adenocarcinoma	y	695	c.3785A>G	p.K1262R	Substitution - Missense	het	7:116423456-116423456	+	n	CANCER	Reported in another cancer sample as somatic		376	NS	NS	78	Stage:IIC
MET	ENST00000318493	4227	7029	TCGA-CI-6620-01	1651591	1566378	large_intestine	rectum	carcinoma	adenocarcinoma	y	1568673	c.3802A>G	p.M1268V	Substitution - Missense	het	7:116423473-116423473	+	n	CANCER	Variant of unknown origin		375	NS	primary	41
MET	ENST00000318493	4227	7029	2145406	2145406	2014599	kidney	NS	carcinoma	papillary_renal_cell_carcinoma	n	691	c.3803T>C	p.M1268T	Substitution - Missense		7:116423474-116423474	+	n	CANCER	Reported in another cancer sample as somatic	24658158		surgery fresh/frozen	NS
MET	ENST00000318493	4227	7029	1178154	1178154	1090150	kidney	NS	carcinoma	papillary_renal_cell_carcinoma	n	691	c.3803T>C	p.M1268T	Substitution - Missense	het	7:116423474-116423474	+	n	CANCER	Confirmed somatic variant	18636147		surgery-fixed	NS	60
MET	ENST00000318493	4227	7029	5434	755557	676767	kidney	NS	carcinoma	papillary_renal_cell_carcinoma	n	691	c.3803T>C	p.M1268T	Substitution - Missense		7:116423474-116423474	+	n	CANCER	Confirmed somatic variant	9140397		NS	primary
MET	ENST00000318493	4227	7029	E26950	755508	676718	kidney	NS	carcinoma	papillary_renal_cell_carcinoma	n	691	c.3803T>C	p.M1268T	Substitution - Missense		7:116423474-116423474	+	n	CANCER	Confirmed somatic variant	10737508		surgery - NOS	primary	70
MET	ENST00000318493	4227	7029	2145408	2145408	2014601	kidney	NS	carcinoma	papillary_renal_cell_carcinoma	n	691	c.3803T>C	p.M1268T	Substitution - Missense		7:116423474-116423474	+	n	CANCER	Reported in another cancer sample as somatic	24658158		surgery fresh/frozen	NS
MET	ENST00000318493	4227	7029	2145407	2145407	2014600	kidney	NS	carcinoma	papillary_renal_cell_carcinoma	n	691	c.3803T>C	p.M1268T	Substitution - Missense		7:116423474-116423474	+	n	CANCER	Confirmed somatic variant	24658158		surgery fresh/frozen	NS
MET	ENST00000318493	4227	7029	TCGA-AD-6890-01	1651143	1565930	large_intestine	colon	carcinoma	adenocarcinoma	y	691	c.3803T>C	p.M1268T	Substitution - Missense	het	7:116423474-116423474	+	n	CANCER	Reported in another cancer sample as somatic		376	NS	NS	65
MET	ENST00000318493	4227	7029	TCGA-MH-A561-01	2194072	2062350	kidney	NS	carcinoma	papillary_renal_cell_carcinoma	y	691	c.3803T>C	p.M1268T	Substitution - Missense		7:116423474-116423474	+	n	CANCER	Confirmed somatic variant		543	NS	NS
MET	ENST00000318493	4227	7029	5422	755556	676766	kidney	NS	carcinoma	papillary_renal_cell_carcinoma	n	691	c.3803T>C	p.M1268T	Substitution - Missense		7:116423474-116423474	+	n	CANCER	Confirmed somatic variant	9140397		NS	primary
MET	ENST00000318493	4227	7029	TCGA-DZ-6135-01	2194011	2062289	kidney	NS	carcinoma	papillary_renal_cell_carcinoma	y	691	c.3803T>C	p.M1268T	Substitution - Missense		7:116423474-116423474	+	n	CANCER	Confirmed somatic variant		543	NS	NS
MET	ENST00000318493	4227	7029	2145405	2145405	2014598	kidney	NS	carcinoma	papillary_renal_cell_carcinoma	n	691	c.3803T>C	p.M1268T	Substitution - Missense		7:116423474-116423474	+	n	CANCER	Confirmed somatic variant	24658158		surgery fresh/frozen	NS
MET	ENST00000318493	4227	7029	TCGA-CA-6715-01	1651186	1565973	large_intestine	colon	carcinoma	adenocarcinoma	y	694	c.3804G>A	p.M1268I	Substitution - Missense	het	7:116423475-116423475	+	n	CANCER	Reported in another cancer sample as somatic		376	NS	NS	63	Stage:III
MET	ENST00000318493	4227	7029	E9889	755708	676918	liver	NS	carcinoma	hepatocellular_carcinoma	n	694	c.3804G>A	p.M1268I	Substitution - Missense		7:116423475-116423475	+	n	CANCER	Confirmed somatic variant	9927037		surgery-fixed	primary	15
MET	ENST00000318493	4227	7029	TCGA-D1-A176-01	1783521	1687520	endometrium	NS	carcinoma	endometrioid_carcinoma	y	1084413	c.3805G>A	p.A1269T	Substitution - Missense	hom	7:116423476-116423476	+	n	CANCER	Variant of unknown origin		419	fresh/frozen - NOS	primary
MET	ENST00000318493	4227	7029	SNUH_G37_S1	2120571	1994807	haematopoietic_and_lymphoid_tissue	NS	haematopoietic_neoplasm	acute_myeloid_leukaemia	y	3684985	c.3868C>G	p.L1290V	Substitution - Missense		7:116435724-116435724	+	n		Confirmed somatic variant		544	NS	NS
MET	ENST00000318493	4227	7029	VMRC-RCW	756014	677224	kidney	NS	carcinoma	NS	n	713	c.3868G>C	p.V1290L	Substitution - Missense		7:116435724-116435724	+	n		Variant of unknown origin	11753639		cell-line	NS
MET	ENST00000318493	4227	7029	TCGA-D5-6924-01	1651264	1566051	large_intestine	colon	carcinoma	adenocarcinoma	y	1447479	c.3869T>C	p.L1290P	Substitution - Missense	het	7:116435725-116435725	+	y	CANCER	Variant of unknown origin		376	NS	NS	68	Stage:IIA
MET	ENST00000318493	4227	7029	TCGA-CM-6675-01	1651236	1566023	large_intestine	caecum	carcinoma	adenocarcinoma	y	1447479	c.3869T>C	p.L1290P	Substitution - Missense	het	7:116435725-116435725	+	y	CANCER	Variant of unknown origin		376	NS	NS	35	Stage:IVB
MET	ENST00000318493	4227	7029	GC8_T	1645684	1560718	stomach	NS	carcinoma	adenocarcinoma	y	150377	c.3912C>T	p.D1304D	Substitution - coding silent	het	7:116435768-116435768	+	y		Reported in another cancer sample as somatic		371	fresh/frozen - NOS	NS
MET	ENST00000318493	4227	7029	TCGA-AM-5821-01	1651151	1565938	large_intestine	colon	carcinoma	adenocarcinoma	y	150377	c.3912C>T	p.D1304D	Substitution - coding silent		7:116435768-116435768	+	y		Confirmed somatic variant		376	NS	NS	68	Stage:IIA
MET	ENST00000318493	4227	7029	TCGA-CG-4438-01	2197999	2066277	stomach	NS	carcinoma	adenocarcinoma	y	3877465	c.3990-1G>C	p.?	Unknown		7:116435940-116435940	+	n		Confirmed somatic variant		541	NS	NS
MET	ENST00000318493	4227	7029	TCGA-55-6712-01	1780185	1684184	lung	NS	carcinoma	adenocarcinoma	y	598580	c.3995A>G	p.E1332G	Substitution - Missense		7:116435946-116435946	+	n	CANCER	Variant of unknown origin		417	fresh/frozen - NOS	primary
MET	ENST00000318493	4227	7029	TCGA-AA-3950-01	1651073	1565860	large_intestine	colon	carcinoma	adenocarcinoma	y	1447480	c.4010G>A	p.C1337Y	Substitution - Missense	het	7:116435961-116435961	+	n	CANCER	Variant of unknown origin		376	NS	NS	79	Stage:IIA
MET	ENST00000318493	4227	7029	TCGA-78-7149-01	1914056	1802338	lung	right_lower_lobe	carcinoma	adenocarcinoma	y	1548079	c.4019C>A	p.P1340H	Substitution - Missense		7:116435970-116435970	+	n	CANCER	Variant of unknown origin		417	fresh/frozen - NOS	primary
MET	ENST00000318493	4227	7029	OV207	1716842	1624327	ovary	NS	carcinoma	serous_carcinoma	y	252608	c.4027G>A	p.E1343K	Substitution - Missense		7:116435978-116435978	+	n	CANCER	Variant of unknown origin	22102435		surgery fresh/frozen	NS
MET	ENST00000318493	4227	7029	C0060T	2197753	2066031	kidney	NS	other	neoplasm	y	4155385	c.4034G>T	p.R1345L	Substitution - Missense		7:116435985-116435985	+	n		Confirmed somatic variant		588	NS	NS
MET	ENST00000318493	4227	7029	GC8_T	1645684	1560718	stomach	NS	carcinoma	adenocarcinoma	y	150378	c.4071G>A	p.A1357A	Substitution - coding silent	het	7:116436022-116436022	+	y		Reported in another cancer sample as somatic		371	fresh/frozen - NOS	NS
MET	ENST00000318493	4227	7029	TCGA-AM-5821-01	1651151	1565938	large_intestine	colon	carcinoma	adenocarcinoma	y	150378	c.4071G>A	p.A1357A	Substitution - coding silent		7:116436022-116436022	+	y		Confirmed somatic variant		376	NS	NS	68	Stage:IIA
MET	ENST00000318493	4227	7029	LUAD-S01467	1765095	1669415	lung	NS	carcinoma	adenocarcinoma	y	404626	c.4077C>A	p.F1359L	Substitution - Missense		7:116436028-116436028	+	n	CANCER	Variant of unknown origin	22980975		surgery - NOS	primary	60	Stage:IB
MET	ENST00000318493	4227	7029	TCGA-BT-A20J-01	1779231	1683230	urinary_tract	bladder	carcinoma	NS	y	421628	c.4077C>T	p.F1359F	Substitution - coding silent		7:116436028-116436028	+	n		Confirmed somatic variant		413	fresh/frozen - NOS	primary
MET	ENST00000318493	4227	7029	TCGA-BS-A0UF-01	1783473	1687472	endometrium	NS	carcinoma	endometrioid_carcinoma	y	1084415	c.4113C>T	p.N1371N	Substitution - coding silent	het	7:116436064-116436064	+	n		Variant of unknown origin		419	fresh/frozen - NOS	primary
MET	ENST00000318493	4227	7029	LC_S11	1863722	1754613	lung	NS	carcinoma	adenocarcinoma	y	1187415	c.4114G>C	p.A1372P	Substitution - Missense		7:116436065-116436065	+	n	CANCER	Confirmed somatic variant	22975805		surgery fresh/frozen	primary	65	Stage:1B
MET	ENST00000318493	4227	7029	HCC69	2120872	1995108	liver	NS	carcinoma	NS	y	3662871	c.4119T>A	p.T1373T	Substitution - coding silent		7:116436070-116436070	+	n		Confirmed somatic variant		323	NS	NS
MET	ENST00000318493	4227	7029	HCC69T	1919227	1806548	liver	NS	carcinoma	NS	y	3662871	c.4119T>A	p.T1373T	Substitution - coding silent		7:116436070-116436070	+	n		Confirmed somatic variant		323	fresh/frozen - NOS	primary
MET	ENST00000318493	4227	7029	TCGA-D3-A3ML-06	2121535	1995771	skin	NS	malignant_melanoma	NS	y	3632225	c.4121A>G	p.Y1374C	Substitution - Missense		7:116436072-116436072	+	n		Confirmed somatic variant		540	NS	NS
MET	ENST00000318493	4227	7029	GC8_T	1645684	1560718	stomach	NS	carcinoma	adenocarcinoma	y	150379	c.4146G>A	p.P1382P	Substitution - coding silent	het	7:116436097-116436097	+	y		Reported in another cancer sample as somatic		371	fresh/frozen - NOS	NS
MET	ENST00000318493	4227	7029	TCGA-AM-5821-01	1651151	1565938	large_intestine	colon	carcinoma	adenocarcinoma	y	150379	c.4146G>A	p.P1382P	Substitution - coding silent		7:116436097-116436097	+	y		Confirmed somatic variant		376	NS	NS	68	Stage:IIA
MET	ENST00000318493	4227	7029	TCGA-EE-A2GS-06	2121668	1995904	skin	NS	malignant_melanoma	NS	y	3632226	c.4150C>T	p.P1384S	Substitution - Missense		7:116436101-116436101	+	n		Confirmed somatic variant		540	NS	NS
MET	ENST00000318493	4227	7029	ESO-027	1890862	1780231	oesophagus	NS	carcinoma	adenocarcinoma	y	1257634	c.4177G>A	p.A1393T	Substitution - Missense		7:116436128-116436128	+	n	CANCER	Variant of unknown origin	23525077		surgery fresh/frozen	primary	54
MET	ENST00000318493	4227	7029	TCGA-BJ-A45J-01	2121841	1996077	thyroid	NS	carcinoma	NS	y	3374461	c.4186G>C	p.E1396Q	Substitution - Missense		7:116436137-116436137	+	n		Confirmed somatic variant		542	NS	NS
MET	ENST00000318493	4227	7029	TCGA-13-0761-01	1474962	1398661	ovary	NS	carcinoma	serous_carcinoma	y	71626	c.4192G>A	p.D1398N	Substitution - Missense	het	7:116436143-116436143	+	n	CANCER	Confirmed somatic variant	21720365	331	NS	primary
MET	ENST00000318493	4227	7029	TCGA-F5-6464-01	1651632	1566419	large_intestine	rectum	carcinoma	adenocarcinoma	y	1568672	c.4193A>G	p.D1398G	Substitution - Missense	het	7:116436144-116436144	+	n	CANCER	Variant of unknown origin		375	NS	primary	77
MET	ENST00000318493	4227	7029	R4	1178170	1090166	kidney	NS	carcinoma	clear_cell_renal_cell_carcinoma	n	28922	c.?	p.Q978L	Substitution - Missense	het					Variant of unknown origin	18709663		surgery - NOS	NS
MET	ENST00000318493	4227	7029	2233656	2233656	2101239	skin	NS	malignant_melanoma	NS	n	4172528	c.?	p.G554R	Substitution - Missense						Confirmed somatic variant	24628946		surgery fresh/frozen	NS		Metastatic site:Yes
MET	ENST00000318493	4227	7029	2215822	2215822	2083946	haematopoietic_and_lymphoid_tissue	NS	haematopoietic_neoplasm	myelodysplastic_syndrome	n	29813	c.?	p.T1010I	Substitution - Missense					CANCER	Reported in another cancer sample as somatic	24674452		blood-bone marrow	NS
MET	ENST00000318493	4227	7029	INP313	1178166	1090162	lung	NS	carcinoma	adenocarcinoma	n	28926	c.?	p.V370D	Substitution - Missense	het					Variant of unknown origin	18709663		surgery - NOS	NS
MET	ENST00000318493	4227	7029	1533003	1533003	1455363	NS	NS	carcinoma	NS	n	96941	c.?	p.V1312I	Substitution - Missense						Confirmed somatic variant	20949619		surgery - NOS	metastasis	56	Metastatic site:liver
MET	ENST00000318493	4227	7029	2073443	2073443	1952627	skin	forearm	carcinoma	basal_cell_carcinosarcoma	n	1737868	c.?	p.?	Substitution - Missense						Confirmed somatic variant	24335643		surgery-fixed	primary	72	Metastatic site:lymph node
MET	ENST00000318493	4227	7029	1212633	1212633	1124500	upper_aerodigestive_tract	head_neck	carcinoma	squamous_cell_carcinoma	n	29814	c.?	p.T1275I	Substitution - Missense	het					Variant of unknown origin	19318576		surgery - NOS	primary
MET	ENST00000318493	4227	7029	H1437_x	1694667	1602888	lung	NS	carcinoma	non_small_cell_carcinoma	n	249781	c.?	p.?	Unknown						Variant of unknown origin	21716144		xenograft	NS		Drug Response:Crizotinib in vitro resistant
MET	ENST00000318493	4227	7029	1541219	1541219	1463533	pleura	NS	mesothelioma	NS	n	97089	c.?	p.S203T	Substitution - Missense						Variant of unknown origin	21774103		surgery - NOS	NS
MET	ENST00000318493	4227	7029	1708898	1708898	1616804	ovary	NS	carcinoma	NS	n	29813	c.?	p.T1010I	Substitution - Missense					CANCER	Reported in another cancer sample as somatic	22556379		ascites	NS		Drug Response:Some chemotherapy response data are given in publication,Grade:Some Grade data are given in publication,Stage:Some Stage data are given in publication
MET	ENST00000318493	4227	7029	1212631	1212631	1124498	upper_aerodigestive_tract	head_neck	carcinoma	squamous_cell_carcinoma	n	29813	c.?	p.T1010I	Substitution - Missense	het				CANCER	Reported in another cancer sample as somatic	19318576		surgery - NOS	NS
MET	ENST00000318493	4227	7029	UACC-257	2233682	2101265	skin	NS	malignant_melanoma	NS	n	29813	c.?	p.T1010I	Substitution - Missense					CANCER	Reported in another cancer sample as somatic	24628946		cell-line	NS		Drug Response:Some tyrosine kinase inhibitor in vitro response data are given in publication
MET	ENST00000318493	4227	7029	1532997	1532997	1455357	NS	NS	carcinoma	adenocarcinoma	n	29813	c.?	p.T1010I	Substitution - Missense					CANCER	Confirmed somatic variant	20949619		surgery - NOS	metastasis	55	Metastatic site:liver
MET	ENST00000318493	4227	7029	204	1881754	1771905	biliary_tract	bile_duct	carcinoma	adenocarcinoma	n	29813	c.?	p.T1010I	Substitution - Missense					CANCER	Reported in another cancer sample as somatic	23391413		surgery-fixed	NS
MET	ENST00000318493	4227	7029	2233641	2233641	2101224	skin	NS	malignant_melanoma	NS	n	29811	c.?	p.E168D	Substitution - Missense					PASSENGER/OTHER	Reported in another cancer sample as somatic	24628946		surgery fresh/frozen	NS	87	Metastatic site:Yes
MET	ENST00000318493	4227	7029	RPMI-7951	2233666	2101249	skin	NS	malignant_melanoma	NS	n	4172557	c.?	p.T17I	Substitution - Missense						Variant of unknown origin	24628946		cell-line	NS		Drug Response:Some tyrosine kinase inhibitor in vitro response data are given in publication
MET	ENST00000318493	4227	7029	1532989	1532989	1455349	NS	NS	carcinoma	NS	n	96939	c.?	p.C385Y	Substitution - Missense						Confirmed somatic variant	20949619		surgery - NOS	metastasis	45	Metastatic site:brain
MET	ENST00000318493	4227	7029	1212634	1212634	1124501	upper_aerodigestive_tract	head_neck	carcinoma	squamous_cell_carcinoma	n	29815	c.?	p.V1333I	Substitution - Missense	het					Variant of unknown origin	19318576		surgery - NOS	metastasis		Metastatic site:lymph node
MET	ENST00000318493	4227	7029	WM1158	2233684	2101267	skin	NS	malignant_melanoma	NS	n	4172572	c.?	p.V467I	Substitution - Missense						Variant of unknown origin	24628946		cell-line	NS		Drug Response:Some tyrosine kinase inhibitor in vitro response data are given in publication
MET	ENST00000318493	4227	7029	216	1881681	1771832	biliary_tract	bile_duct	carcinoma	adenocarcinoma	n	29813	c.?	p.T1010I	Substitution - Missense					CANCER	Reported in another cancer sample as somatic	23391413		surgery-fixed	NS
MET	ENST00000318493	4227	7029	1835001	1835001	1730033	skin	NS	malignant_melanoma	NS	n	29813	c.?	p.T1010I	Substitution - Missense					CANCER	Reported in another cancer sample as somatic	23144797		blood-bone marrow	NS
MET	ENST00000318493	4227	7029	2073444	2073444	1952627	skin	forearm	carcinoma	basal_cell_carcinosarcoma	n	1737868	c.?	p.?	Substitution - Missense						Confirmed somatic variant	24335643		surgery-fixed	primary	72	Metastatic site:lymph node
MET	ENST00000318493	4227	7029	1532993	1532993	1455353	NS	NS	carcinoma	NS	n	96940	c.?	p.Q142*	Substitution - Nonsense						Confirmed somatic variant	20949619		surgery - NOS	metastasis	50	Metastatic site:brain
MET	ENST00000318493	4227	7029	2233658	2233658	2101241	skin	NS	malignant_melanoma	NS	n	1737868	c.?	p.?	Substitution - Missense						Confirmed somatic variant	24628946		surgery fresh/frozen	NS		Metastatic site:Yes
MET	ENST00000318493	4227	7029	2233658	2233658	2101241	skin	NS	malignant_melanoma	NS	n	4172536	c.?	p.E355K	Substitution - Missense						Confirmed somatic variant	24628946		surgery fresh/frozen	NS		Metastatic site:Yes
MET	ENST00000318493	4227	7029	1212628	1212628	1124495	upper_aerodigestive_tract	head_neck	carcinoma	squamous_cell_carcinoma	n	29811	c.?	p.E168D	Substitution - Missense	het				PASSENGER/OTHER	Reported in another cancer sample as somatic	19318576		surgery - NOS	NS
MET	ENST00000318493	4227	7029	1212628	1212628	1124495	upper_aerodigestive_tract	head_neck	carcinoma	squamous_cell_carcinoma	n	29810	c.?	p.T230M	Substitution - Missense	het					Variant of unknown origin	19318576		surgery - NOS	NS
MET	ENST00000318493	4227	7029	1821365	1821365	1720265	endometrium	NS	carcinoma	NS	n	29813	c.?	p.T1010I	Substitution - Missense	het				CANCER	Reported in another cancer sample as somatic	23199529		surgery-fixed	NS		Grade:Some Grade data are given in publication
MET	ENST00000318493	4227	7029	SK-MEL-173	2233675	2101258	skin	NS	malignant_melanoma	NS	n	4172567	c.?	p.Q42*	Substitution - Nonsense						Variant of unknown origin	24628946		cell-line	NS		Drug Response:Some tyrosine kinase inhibitor in vitro response data are given in publication
MET	ENST00000318493	4227	7029	H1437	1694666	1602888	lung	NS	carcinoma	non_small_cell_carcinoma	n	249781	c.?	p.?	Unknown						Variant of unknown origin	21716144		cell-line	NS		Drug Response:Crizotinib in vitro resistant
MET	ENST00000318493	4227	7029	1627751	1627751	1544663	lung	NS	carcinoma	non_small_cell_carcinoma	n	144187	c.?	p.G983S	Substitution - Missense						Variant of unknown origin	22302407		fixed - NOS	NS		Drug Response:Some tyrosine kinase inhibitor response data are given in publication,Stage:Some Stage data are given in publication
MET	ENST00000318493	4227	7029	1532992	1532992	1455352	NS	NS	carcinoma	NS	n	29811	c.?	p.E168D	Substitution - Missense					PASSENGER/OTHER	Confirmed somatic variant	20949619		surgery - NOS	metastasis	58	Metastatic site:brain
MET	ENST00000318493	4227	7029	1212630	1212630	1124497	upper_aerodigestive_tract	head_neck	carcinoma	squamous_cell_carcinoma	n	29813	c.?	p.T1010I	Substitution - Missense	het				CANCER	Reported in another cancer sample as somatic	19318576		surgery - NOS	NS
MET	ENST00000318493	4227	7029	H596	1694668	1602889	lung	NS	carcinoma	non_small_cell_carcinoma	n	249781	c.?	p.?	Unknown						Variant of unknown origin	21716144		cell-line	NS		Drug Response:Crizotinib in vitro resistant
MET	ENST00000318493	4227	7029	2067942	2067942	1947735	breast	NS	carcinoma	basal_(triple-negative)_carcinoma	n	29813	c.?	p.T1010I	Substitution - Missense					CANCER	Confirmed somatic variant	24318467		surgery-fixed	NS
MET	ENST00000318493	4227	7029	1212632	1212632	1124499	upper_aerodigestive_tract	head_neck	carcinoma	squamous_cell_carcinoma	n	29813	c.?	p.T1010I	Substitution - Missense	het				CANCER	Reported in another cancer sample as somatic	19318576		surgery - NOS	NS
MET	ENST00000318493	4227	7029	1629029	1629029	1545905	haematopoietic_and_lymphoid_tissue	NS	lymphoid_neoplasm	Langerhans_cell_histiocytosis	n	29811	c.?	p.E168D	Substitution - Missense					PASSENGER/OTHER	Reported in another cancer sample as somatic	20519626		surgery-fixed	NS	17	Stage:Some Stage data are given in publication
MET	ENST00000318493	4227	7029	K008	1178186	1090182	NS	NS	malignant_melanoma	NS	n	28923	c.?	p.R1000S	Substitution - Missense	het					Variant of unknown origin	18709663		cell-line	NS
MET	ENST00000318493	4227	7029	K008	1178186	1090182	NS	NS	malignant_melanoma	NS	n	28927	c.?	p.G983V	Substitution - Missense	het					Variant of unknown origin	18709663		cell-line	NS
MET	ENST00000318493	4227	7029	1708900	1708900	1616806	ovary	NS	carcinoma	NS	n	29813	c.?	p.T1010I	Substitution - Missense					CANCER	Reported in another cancer sample as somatic	22556379		ascites	NS		Drug Response:Some chemotherapy response data are given in publication,Grade:Some Grade data are given in publication,Stage:Some Stage data are given in publication
MET	ENST00000318493	4227	7029	2069661	2069661	1949066	skin	mucosal	malignant_melanoma	NS	n	1732652	c.?	p.Y1248C	Substitution - Missense					CANCER	Variant of unknown origin	22437319		surgery-fixed	primary	64
MET	ENST00000318493	4227	7029	R3	1178169	1090165	kidney	NS	carcinoma	clear_cell_renal_cell_carcinoma	n	28924	c.?	p.V136I	Substitution - Missense	het					Variant of unknown origin	18709663		surgery - NOS	NS
MET	ENST00000318493	4227	7029	R3	1178169	1090165	kidney	NS	carcinoma	clear_cell_renal_cell_carcinoma	n	28922	c.?	p.Q978L	Substitution - Missense	het					Variant of unknown origin	18709663		surgery - NOS	NS
MET	ENST00000318493	4227	7029	1317173	1317173	1228074	lung	NS	carcinoma	non_small_cell_carcinoma	n	41592	c.?	p.L211W	Substitution - Missense						Confirmed somatic variant	20126411		surgery-fixed	NS		Stage:Some Stage data are given in publication
MET	ENST00000318493	4227	7029	1541218	1541218	1463532	pleura	NS	mesothelioma	NS	n	97090	c.?	p.G1137A	Substitution - Missense						Variant of unknown origin	21774103		surgery - NOS	NS
MET	ENST00000318493	4227	7029	441T	1434231	1343646	endometrium	NS	carcinoma	NS	n	235742	c.?	p.?	Substitution - Missense	het					Confirmed somatic variant	18552176		surgery fresh/frozen	primary		Grade:Some Grade data are given in publication,Stage:Some Stage data are given in publication
MET	ENST00000318493	4227	7029	1533001	1533001	1455361	NS	NS	carcinoma	NS	n	29811	c.?	p.E168D	Substitution - Missense					PASSENGER/OTHER	Confirmed somatic variant	20949619		surgery - NOS	metastasis	67	Metastatic site:liver
MET	ENST00000318493	4227	7029	1708899	1708899	1616805	ovary	NS	carcinoma	NS	n	29813	c.?	p.T1010I	Substitution - Missense					CANCER	Reported in another cancer sample as somatic	22556379		ascites	NS		Drug Response:Some chemotherapy response data are given in publication,Grade:Some Grade data are given in publication,Stage:Some Stage data are given in publication
MET	ENST00000318493	4227	7029	1532988	1532988	1455348	NS	NS	carcinoma	NS	n	96938	c.?	p.H150Y	Substitution - Missense						Confirmed somatic variant	20949619		surgery - NOS	metastasis	67	Metastatic site:brain
MET	ENST00000318493	4227	7029	1192212	1192212	1104108	lung	NS	carcinoma	non_small_cell_carcinoma	n	29311	c.2942_3082del141	p.982_1028del47	Deletion - In frame						Confirmed somatic variant	19037978		surgery - NOS	NS		Stage:Some Stage data are given in publication
MET	ENST00000318493	4227	7029	1192213	1192213	1104109	lung	NS	carcinoma	non_small_cell_carcinoma	n	29310	c.2942_3082del141	p.Q1029_G1105del	Deletion - In frame						Confirmed somatic variant	19037978		surgery - NOS	NS		Stage:Some Stage data are given in publication
MET	ENST00000318493	4227	7029	1192214	1192214	1104110	lung	NS	carcinoma	non_small_cell_carcinoma	n	29312	c.2942_3082del141	p.982_1028del47	Deletion - In frame						Confirmed somatic variant	19037978		surgery - NOS	NS		Stage:Some Stage data are given in publication

## Sheet: Cosmic_MET_Exon14skipping
Gene name	Accession Number	Gene CDS length	HGNC ID	Sample name	ID_sample	ID_tumour	Primary site	Site subtype	Primary histology	Histology subtype	Genome-wide screen	Mutation ID	Mutation CDS	Mutation AA	Mutation Description	Mutation zygosity	Mutation GRCh37 genome position	Mutation GRCh37 strand	SNP	FATHMM prediction	Mutation somatic status	Pubmed_PMID	ID_STUDY	Sample source	Tumour origin	Age	Comments
MET	ENST00000318493	4227	7029	1170251	1170251	1082385	lung	NS	carcinoma	adenocarcinoma	n	29632	c.2942_3082del141	p.L982_D1028del47	Deletion - In frame		7:116411903-116412043	+			Confirmed somatic variant	19096300		surgery fresh/frozen	primary	67	Grade:Some Grade data are given in publication,Stage:Some Stage data are given in publication
MET	ENST00000318493	4227	7029	1170254	1170254	1082388	lung	NS	carcinoma	adenocarcinoma	n	29632	c.2942_3082del141	p.L982_D1028del47	Deletion - In frame		7:116411903-116412043	+			Confirmed somatic variant	19096300		surgery fresh/frozen	primary	56	Grade:Some Grade data are given in publication,Stage:Some Stage data are given in publication
MET	ENST00000318493	4227	7029	1170252	1170252	1082386	lung	NS	carcinoma	adenocarcinoma	n	29632	c.2942_3082del141	p.L982_D1028del47	Deletion - In frame		7:116411903-116412043	+			Confirmed somatic variant	19096300		surgery fresh/frozen	primary	60	Grade:Some Grade data are given in publication,Stage:Some Stage data are given in publication
MET	ENST00000318493	4227	7029	917361	917361	834742	lung	NS	carcinoma	adenocarcinoma	n	13245	c.2942_3082del141	p.L982_D1028del47	Deletion - In frame	hom	7:116411903-116412043	+			Confirmed somatic variant	15735036		surgery - NOS	NS
MET	ENST00000318493	4227	7029	1170248	1170248	1082382	lung	NS	carcinoma	adenocarcinoma	n	29633	c.3082+1G>A	p.?	Unknown	het	7:116412044-116412044	+	n		Variant of unknown origin	19096300		surgery fresh/frozen	primary	62	Grade:Some Grade data are given in publication,Stage:Some Stage data are given in publication
MET	ENST00000318493	4227	7029	TCGA-93-7348-01	1914099	1802381	lung	right_upper_lobe	carcinoma	adenocarcinoma	y	29633	c.3082+1G>A	p.?	Unknown		7:116412044-116412044	+	n		Variant of unknown origin		417	fresh/frozen - NOS	primary
MET	ENST00000318493	4227	7029	Hs746T	1482075	1405704	stomach	NS	carcinoma	NS	n	88794	c.3082+1G>T	p.?	Unknown	hom	7:116412044-116412044	+	n		Variant of unknown origin	21097718		cell-line	NS
MET	ENST00000318493	4227	7029	H596	1067762	983742	lung	NS	carcinoma	mixed_adenosquamous_carcinoma	n	24687	c.3082+1G>T	p.?	Unknown	hom	7:116412044-116412044	+	n		Variant of unknown origin	16397241		cell-line	NS	71
MET	ENST00000318493	4227	7029	TCGA-49-6745-01	1780149	1684148	lung	NS	carcinoma	adenocarcinoma	y	88794	c.3082+1G>T	p.?	Unknown		7:116412044-116412044	+	n		Variant of unknown origin		417	fresh/frozen - NOS	primary
MET	ENST00000318493	4227	7029	Hs746T	1329184	1239669	stomach	NS	carcinoma	NS	n	24687	c.3082+1G>T	p.?	Unknown	hom	7:116412044-116412044	+	n		Variant of unknown origin	20331976		cell-line	NS

## Sheet: TCGA_MET_nature_result
Hugo_Symbol	Entrez_Gene_Id	Center	NCBI_Build	Chromosome	Start_position	End_position	Strand	Variant_Classification	Variant_Type	Reference_Allele	Tumor_Seq_Allele1	Tumor_Seq_Allele2	dbSNP_RS	dbSNP_Val_Status	Tumor_Sample_Barcode	Matched_Norm_Sample_Barcode	Match_Norm_Seq_Allele1	Match_Norm_Seq_Allele2	Tumor_Validation_Allele1	Tumor_Validation_Allele2	Match_Norm_Validation_Allele1	Match_Norm_Validation_Allele2	Verification_Status	Validation_Status	Mutation_Status	Sequencing_Phase	Sequence_Source	Validation_Method	Score	BAM_file	Sequencer	Tumor_Sample_UUID	Matched_Norm_Sample_UUID	Genome_Change	Annotation_Transcript	Transcript_Strand	Transcript_Exon	Transcript_Position	cDNA_Change	Codon_Change	Protein_Change	Other_Transcripts	Refseq_mRNA_Id	Refseq_prot_Id	SwissProt_acc_Id	SwissProt_entry_Id	Description	UniProt_AApos	UniProt_Region
MET	4233	broad.mit.edu	37	7	116339431	116339431	+	Missense_Mutation	SNP	G	G	T			TCGA-50-5933-01A-11D-1753-08	TCGA-50-5933-11A-01D-1753-08	G	G	-	-	G	G	Unknown	Untested	Somatic	Unspecified	WXS	none	NA	NA	Illumina HiSeq	cc3a9cfe-8a14-4fb4-a60f-3ec795c5d7a1	90712f33-34db-4346-ab22-59c1a11ebe99	g.chr7:116339431G>T	uc003vij.2	+	2	480	c.293G>T	c.(292-294)TGT>TTT	p.C98F	MET_uc010lkh.2_Missense_Mutation_p.C98F|MET_uc011knc.1_Missense_Mutation_p.C98F|MET_uc011knd.1_Missense_Mutation_p.C98F|MET_uc011kne.1_Missense_Mutation_p.C98F|MET_uc011knf.1_Missense_Mutation_p.C98F|MET_uc011kng.1_Missense_Mutation_p.C98F|MET_uc011knh.1_Missense_Mutation_p.C98F|MET_uc011kni.1_Missense_Mutation_p.C98F|MET_uc003vii.1_Missense_Mutation_p.C117F|MET_uc010lkg.2_Missense_Mutation_p.C98…	NM_000245	NP_000236	P08581	MET_HUMAN	met proto-oncogene isoform b precursor	98	Extracellular (Potential).|Sema.
MET	4233	broad.mit.edu	37	7	116339807	116339807	+	Silent	SNP	A	A	G			TCGA-73-4662-01A-01D-1265-08	TCGA-73-4662-11A-01D-1265-08	A	A	-	-	A	A	Unknown	Untested	Somatic	Unspecified	WXS	none	NA	NA	Illumina HiSeq	48262c89-ecac-44c6-9a06-7170b7b41058	9393041d-02ec-478c-b0f1-ca9bb6f9d0f1	g.chr7:116339807A>G	uc003vij.2	+	2	856	c.669A>G	c.(667-669)AAA>AAG	p.K223K	MET_uc010lkh.2_Silent_p.K223K|MET_uc011knc.1_Silent_p.K223K|MET_uc011knd.1_Silent_p.K223K|MET_uc011kne.1_Silent_p.K223K|MET_uc011knf.1_Silent_p.K223K|MET_uc011kng.1_Silent_p.K223K|MET_uc011knh.1_Silent_p.K223K|MET_uc011kni.1_Silent_p.K223K|MET_uc003vii.1_Silent_p.K242K|MET_uc010lkg.2_Silent_p.K223K|MET_uc011kmz.1_Silent_p.K223K|MET_uc011kna.1_Silent_p.K223K|MET_uc011knb.1_Silent_p.K223K	NM_000245	NP_000236	P08581	MET_HUMAN	met proto-oncogene isoform b precursor	223	Extracellular (Potential).|Sema.
MET	4233	broad.mit.edu	37	7	116340082	116340082	+	Missense_Mutation	SNP	A	A	G			TCGA-44-2657-01A-01D-1105-08	TCGA-44-2657-10A-01D-1105-08	A	A	-	-	A	A	Unknown	Untested	Somatic	Unspecified	WXS	none	NA	NA	Illumina HiSeq	e3aa9b45-13b9-4b61-a30f-ae3f88466040	da5203dd-6288-46be-82cb-6c5f5d4cf129	g.chr7:116340082A>G	uc003vij.2	+	2	1131	c.944A>G	c.(943-945)AAT>AGT	p.N315S	MET_uc010lkh.2_Missense_Mutation_p.N315S|MET_uc011knc.1_Missense_Mutation_p.N315S|MET_uc011knd.1_Missense_Mutation_p.N315S|MET_uc011kne.1_Missense_Mutation_p.N315S|MET_uc011knf.1_Missense_Mutation_p.N315S|MET_uc011kng.1_Missense_Mutation_p.N315S|MET_uc011knh.1_Missense_Mutation_p.N315S|MET_uc011kni.1_Missense_Mutation_p.N315S|MET_uc003vii.1_Missense_Mutation_p.N334S|MET_uc010lkg.2_Missense_Mutati…	NM_000245	NP_000236	P08581	MET_HUMAN	met proto-oncogene isoform b precursor	315	Extracellular (Potential).|Sema.
MET	4233	broad.mit.edu	37	7	116340099	116340099	+	Missense_Mutation	SNP	T	T	C			TCGA-91-6847-01A-11D-1945-08	TCGA-91-6847-11A-01D-1945-08	T	T	-	-	T	T	Unknown	Untested	Somatic	Unspecified	WXS	none	NA	NA	Illumina HiSeq	020fab36-c7de-4933-b2bf-dc7b019a1326	b9542378-b8c6-4c0a-a0db-456396a45554	g.chr7:116340099T>C	uc003vij.2	+	2	1148	c.961T>C	c.(961-963)TAT>CAT	p.Y321H	MET_uc010lkh.2_Missense_Mutation_p.Y321H|MET_uc011knc.1_Missense_Mutation_p.Y321H|MET_uc011knd.1_Missense_Mutation_p.Y321H|MET_uc011kne.1_Missense_Mutation_p.Y321H|MET_uc011knf.1_Missense_Mutation_p.Y321H|MET_uc011kng.1_Missense_Mutation_p.Y321H|MET_uc011knh.1_Missense_Mutation_p.Y321H|MET_uc011kni.1_Missense_Mutation_p.Y321H|MET_uc003vii.1_Missense_Mutation_p.Y340H|MET_uc010lkg.2_Missense_Mutati…	NM_000245	NP_000236	P08581	MET_HUMAN	met proto-oncogene isoform b precursor	321	Extracellular (Potential).|Sema.
MET	4233	broad.mit.edu	37	7	116371799	116371799	+	Silent	SNP	C	C	T			TCGA-97-7937-01A-11D-2167-08	TCGA-97-7937-10A-01D-2167-08	C	C	-	-	C	C	Unknown	Untested	Somatic	Unspecified	WXS	none	NA	NA	Illumina HiSeq	9e485f06-af03-4dd7-900d-f1f15293a6a1	ca425b2a-6d19-4c80-ab04-ee76c1d18888	g.chr7:116371799C>T	uc003vij.2	+	3	1465	c.1278C>T	c.(1276-1278)CGC>CGT	p.R426R	MET_uc010lkh.2_Silent_p.R426R|MET_uc011knc.1_Silent_p.R426R|MET_uc011knd.1_Silent_p.R426R|MET_uc011kne.1_Silent_p.R426R|MET_uc011knf.1_Silent_p.R426R|MET_uc011kng.1_Silent_p.R426R|MET_uc011knh.1_Silent_p.R426R|MET_uc011kni.1_Silent_p.R426R|MET_uc011knj.1_5'UTR|MET_uc010lkg.2_Silent_p.R426R|MET_uc011kna.1_Silent_p.R426R|MET_uc011knb.1_Silent_p.R426R	NM_000245	NP_000236	P08581	MET_HUMAN	met proto-oncogene isoform b precursor	426	Extracellular (Potential).|Sema.
MET	4233	broad.mit.edu	37	7	116371843	116371843	+	Missense_Mutation	SNP	C	C	G			TCGA-49-6761-01A-31D-1945-08	TCGA-49-6761-11A-01D-1945-08	C	C	-	-	C	C	Unknown	Untested	Somatic	Unspecified	WXS	none	NA	NA	Illumina HiSeq	5721b714-3c3e-49e8-b301-25727fd130cd	24721de3-4572-4864-9ba5-1f54a9023005	g.chr7:116371843C>G	uc003vij.2	+	3	1509	c.1322C>G	c.(1321-1323)TCT>TGT	p.S441C	MET_uc010lkh.2_Missense_Mutation_p.S441C|MET_uc011knc.1_Missense_Mutation_p.S441C|MET_uc011knd.1_Missense_Mutation_p.S441C|MET_uc011kne.1_Missense_Mutation_p.S441C|MET_uc011knf.1_Missense_Mutation_p.S441C|MET_uc011kng.1_Missense_Mutation_p.S441C|MET_uc011knh.1_Missense_Mutation_p.S441C|MET_uc011kni.1_Missense_Mutation_p.S441C|MET_uc011knj.1_Missense_Mutation_p.S11C|MET_uc010lkg.2_Missense_Mutatio…	NM_000245	NP_000236	P08581	MET_HUMAN	met proto-oncogene isoform b precursor	441	Extracellular (Potential).|Sema.
MET	4233	broad.mit.edu	37	7	116380037	116380037	+	Missense_Mutation	SNP	C	C	T			TCGA-05-4403-01A-01D-1265-08	TCGA-05-4403-10A-01D-1265-08	C	C	-	-	C	C	Unknown	Untested	Somatic	Unspecified	WXS	none	NA	NA	Illumina HiSeq	7e25ac0e-94e4-42f6-ae6f-89d0d21ce09f	a17b5d32-f570-4d2d-9e97-f8b01de1be9f	g.chr7:116380037C>T	uc003vij.2	+	4	1613	c.1426C>T	c.(1426-1428)CAT>TAT	p.H476Y	MET_uc010lkh.2_Missense_Mutation_p.H476Y|MET_uc011knc.1_Missense_Mutation_p.H476Y|MET_uc011knd.1_Missense_Mutation_p.H476Y|MET_uc011kne.1_Missense_Mutation_p.H476Y|MET_uc011knf.1_Missense_Mutation_p.H476Y|MET_uc011kng.1_Missense_Mutation_p.H476Y|MET_uc011knh.1_Missense_Mutation_p.H476Y|MET_uc011kni.1_Missense_Mutation_p.H476Y|MET_uc011knj.1_Missense_Mutation_p.H46Y|MET_uc011kna.1_Missense_Mutatio…	NM_000245	NP_000236	P08581	MET_HUMAN	met proto-oncogene isoform b precursor	476	Extracellular (Potential).|Sema.
MET	4233	broad.mit.edu	37	7	116397705	116397705	+	Missense_Mutation	SNP	C	C	G			TCGA-44-7671-01A-11D-2063-08	TCGA-44-7671-10A-01D-2063-08	C	C	-	-	C	C	Unknown	Untested	Somatic	Unspecified	WXS	none	NA	NA	Illumina HiSeq	a9e5a202-125b-4fd6-866e-78c1cf41a9f1	a3fb8d58-8cd9-41b8-b108-b5ca14a116a6	g.chr7:116397705C>G	uc003vij.2	+	8	2166	c.1979C>G	c.(1978-1980)ACA>AGA	p.T660R	MET_uc010lkh.2_Missense_Mutation_p.T660R|MET_uc011kne.1_Missense_Mutation_p.T632R|MET_uc011knf.1_Missense_Mutation_p.T660R|MET_uc011kng.1_Missense_Mutation_p.T660R|MET_uc011knh.1_Missense_Mutation_p.T660R|MET_uc011kni.1_Missense_Mutation_p.T660R|MET_uc011knj.1_Missense_Mutation_p.T230R	NM_000245	NP_000236	P08581	MET_HUMAN	met proto-oncogene isoform b precursor	660	Extracellular (Potential).|IPT/TIG 2.
MET	4233	broad.mit.edu	37	7	116411902	116411902	+	Splice_Site	SNP	G	G	A			TCGA-78-7143-01A-11D-2036-08	TCGA-78-7143-10A-01D-2036-08	G	G	-	-	G	G	Unknown	Untested	Somatic	Unspecified	WXS	none	NA	NA	Illumina HiSeq	b710996c-8d35-4a2c-bc51-389b3e35b0f3	11e7f779-f338-41d4-914d-19f50cc524c3	g.chr7:116411902G>A	uc003vij.2	+	14	3075	c.2888_splice	c.e14-1	p.D963_splice	MET_uc010lkh.2_Splice_Site_p.D981_splice|MET_uc011knj.1_Splice_Site_p.D533_splice	NM_000245	NP_000236	P08581	MET_HUMAN	met proto-oncogene isoform b precursor
MET	4233	broad.mit.edu	37	7	116412024	116412024	+	Nonsense_Mutation	SNP	C	C	G			TCGA-75-6205-01A-11D-1753-08	TCGA-75-6205-10A-01D-1753-08	C	C	-	-	C	C	Unknown	Untested	Somatic	Unspecified	WXS	none	NA	NA	Illumina HiSeq	79c0e183-95aa-4c37-9b15-8567aa87c93a	e5c1b4a8-e9f1-40c0-a1ef-58a184918b2c	g.chr7:116412024C>G	uc003vij.2	+	14	3196	c.3009C>G	c.(3007-3009)TAC>TAG	p.Y1003*	MET_uc010lkh.2_Nonsense_Mutation_p.Y1021*|MET_uc011knj.1_Nonsense_Mutation_p.Y573*	NM_000245	NP_000236	P08581	MET_HUMAN	met proto-oncogene isoform b precursor	1003	Cytoplasmic (Potential).
MET	4233	broad.mit.edu	37	7	116412042	116412045	+	Splice_Site	DEL	AGGT	AGGT	-			TCGA-50-6597-01A-11D-1855-08	TCGA-50-6597-10A-01D-1855-08	AGGT	AGGT	-	-	AGGT	AGGT	Unknown	Untested	Somatic	Unspecified	WXS	none	NA	NA	Illumina HiSeq	cd0aeed5-93a1-4287-8a88-fe6b7b5e3983	32788069-6806-4112-afe3-28e731a6d8db	g.chr7:116412042_116412045delAGGT	uc003vij.2	+	14	3215	c.3028_splice	c.e14+1	p.D1010_splice	MET_uc010lkh.2_Splice_Site_p.D1028_splice|MET_uc011knj.1_Splice_Site_p.D580_splice	NM_000245	NP_000236	P08581	MET_HUMAN	met proto-oncogene isoform b precursor
MET	4233	broad.mit.edu	37	7	116412042	116412047	+	Splice_Site	DEL	AGGTAT	AGGTAT	-			TCGA-55-6982-01A-11D-1945-08	TCGA-55-6982-11A-01D-1945-08	AGGTAT	AGGTAT	-	-	AGGTAT	AGGTAT	Unknown	Untested	Somatic	Unspecified	WXS	none	NA	NA	Illumina HiSeq	b7f11036-7ac4-41bc-a9a4-64162725fdfc	48a02a49-e77f-4a18-a2a2-3e28f13b25da	g.chr7:116412042_116412047delAGGTAT	uc003vij.2	+	14	3215	c.3028_splice	c.e14+1	p.D1010_splice	MET_uc010lkh.2_Splice_Site_p.D1028_splice|MET_uc011knj.1_Splice_Site_p.D580_splice	NM_000245	NP_000236	P08581	MET_HUMAN	met proto-oncogene isoform b precursor
MET	4233	broad.mit.edu	37	7	116412044	116412044	+	Splice_Site	SNP	G	G	T			TCGA-49-6745-01A-11D-1855-08	TCGA-49-6745-11A-01D-1855-08	G	G	-	-	G	G	Unknown	Untested	Somatic	Unspecified	WXS	none	NA	NA	Illumina HiSeq	bfb97048-977b-4722-be8f-3dd37370ba30	bb980a3a-b200-4f14-a8e0-f7a5ec5a42e7	g.chr7:116412044G>T	uc003vij.2	+	14	3215	c.3028_splice	c.e14+1	p.D1010_splice	MET_uc010lkh.2_Splice_Site_p.D1028_splice|MET_uc011knj.1_Splice_Site_p.D580_splice	NM_000245	NP_000236	P08581	MET_HUMAN	met proto-oncogene isoform b precursor
MET	4233	broad.mit.edu	37	7	116412044	116412044	+	Splice_Site	SNP	G	G	A			TCGA-93-7348-01A-21D-2036-08	TCGA-93-7348-10A-01D-2036-08	G	G	-	-	G	G	Unknown	Untested	Somatic	Unspecified	WXS	none	NA	NA	Illumina HiSeq	36be8d78-9b00-4ca6-8cf6-ad665d32ccfe	c63facd4-bde2-440b-b37a-a5a67576d597	g.chr7:116412044G>A	uc003vij.2	+	14	3215	c.3028_splice	c.e14+1	p.D1010_splice	MET_uc010lkh.2_Splice_Site_p.D1028_splice|MET_uc011knj.1_Splice_Site_p.D580_splice	NM_000245	NP_000236	P08581	MET_HUMAN	met proto-oncogene isoform b precursor
MET	4233	broad.mit.edu	37	7	116412045	116412045	+	Splice_Site	SNP	T	T	C			TCGA-75-5122-01A-01D-1753-08	TCGA-75-5122-10A-01D-1753-08	T	T	-	-	T	T	Unknown	Untested	Somatic	Unspecified	WXS	none	NA	NA	Illumina HiSeq	e359b24f-7312-432f-b054-68dedc027df2	a7bd52d4-5248-4a03-ac40-1169fe1d45f7	g.chr7:116412045T>C	uc003vij.2	+	14	3215	c.3028_splice	c.e14+2	p.D1010_splice	MET_uc010lkh.2_Splice_Site_p.D1028_splice|MET_uc011knj.1_Splice_Site_p.D580_splice	NM_000245	NP_000236	P08581	MET_HUMAN	met proto-oncogene isoform b precursor
MET	4233	broad.mit.edu	37	7	116423428	116423428	+	Missense_Mutation	SNP	T	T	C			TCGA-64-5781-01A-01D-1625-08	TCGA-64-5781-10A-01D-1625-08	T	T	-	-	T	T	Unknown	Untested	Somatic	Unspecified	WXS	none	NA	NA	Illumina HiSeq	fb9cfb49-99cf-4f49-8f3d-e25e762eb3ce	3bd98c92-eaf2-4469-bc17-509bb7cd2197	g.chr7:116423428T>C	uc003vij.2	+	19	3890	c.3703T>C	c.(3703-3705)TAT>CAT	p.Y1235H	MET_uc010lkh.2_Missense_Mutation_p.Y1253H|MET_uc011knj.1_Missense_Mutation_p.Y805H	NM_000245	NP_000236	P08581	MET_HUMAN	met proto-oncogene isoform b precursor	1235	Protein kinase.|Interaction with RANBP9.|Cytoplasmic (Potential).
MET	4233	broad.mit.edu	37	7	116435946	116435946	+	Missense_Mutation	SNP	A	A	G			TCGA-55-6712-01A-11D-1855-08	TCGA-55-6712-10A-01D-1855-08	A	A	-	-	A	A	Unknown	Untested	Somatic	Unspecified	WXS	none	NA	NA	Illumina HiSeq	bc6eaf2b-9ccc-4ac7-9b19-204b0ff420a3	46dd81ba-62e9-42bb-8a84-461d79531d24	g.chr7:116435946A>G	uc003vij.2	+	21	4128	c.3941A>G	c.(3940-3942)GAA>GGA	p.E1314G	MET_uc010lkh.2_Missense_Mutation_p.E1332G|MET_uc011knj.1_Missense_Mutation_p.E884G	NM_000245	NP_000236	P08581	MET_HUMAN	met proto-oncogene isoform b precursor	1314	Protein kinase.|Interaction with RANBP9.|Cytoplasmic (Potential).
MET	4233	broad.mit.edu	37	7	116435970	116435970	+	Missense_Mutation	SNP	C	C	A			TCGA-78-7149-01A-11D-2036-08	TCGA-78-7149-10A-01D-2036-08	C	C	-	-	C	C	Unknown	Untested	Somatic	Unspecified	WXS	none	NA	NA	Illumina HiSeq	b4e21232-2edd-413b-aca5-f1db86fbdda9	0fd5c9a4-bf18-487c-8ada-873b032ac3da	g.chr7:116435970C>A	uc003vij.2	+	21	4152	c.3965C>A	c.(3964-3966)CCT>CAT	p.P1322H	MET_uc010lkh.2_Missense_Mutation_p.P1340H|MET_uc011knj.1_Missense_Mutation_p.P892H	NM_000245	NP_000236	P08581	MET_HUMAN	met proto-oncogene isoform b precursor	1322	Protein kinase.|Interaction with MUC20.|Interaction with RANBP9.|Cytoplasmic (Potential).
				c.3082+811	116412854	chr7: 116412043+811
[truncated: 41 more columns]

## Sheet: TCGA_MET_raw_calling
Hugo_Symbol	Entrez_Gene_Id	Center	NCBI_Build	Chromosome	Start_Position	End_position	Strand	Variant_Classification	Variant_Type	Reference_Allele	Tumor_Seq_Allele1	Tumor_Seq_Allele2	dbSNP_RS	dbSNP_Val_Status	Tumor_Sample_Barcode	Matched_Norm_Sample_Barcode	Match_Norm_Seq_Allele1	Match_Norm_Seq_Allele2	Tumor_Validation_Allele1	Tumor_Validation_Allele2	Match_Norm_Validation_Allele1	Match_Norm_Validation_Allele2	Verification_Status	Validation_Status	Mutation_Status	Sequencing_Phase	Sequence_Source	Validation_Method	Score	BAM_file	Sequencer	newbase	end	tum_allele1	tum_allele2	start	effect_idx	newbase_idx	pat_idx	is_coding	is_flank	is_indel	is_ins	is_del	is_missense	is_nonsense	is_splice	is_silent	gene_idx
MET	4233	broad.mit.edu	37	7	116339431	116339431	+	Missense_Mutation	SNP	G	T	T			TCGA-50-5933-01A-11D-1753-08	TCGA-50-5933-11A-01D-1753-08			NA	NA	NA	NA			Somatic	Phase_I	Capture	NA	NA	NA	Illumina GAIIx	T	116339431	T	T	116339431	3	4	160	1	0	0	0	0	1	0	0	0	9578
MET	4233	broad.mit.edu	37	7	116339606	116339606	+	Silent	SNP	G	T	T			TCGA-05-4396-01A-21D-1855-08	TCGA-05-4396-10A-01D-1855-08			NA	NA	NA	NA			Somatic	Phase_I	Capture	NA	NA	NA	Illumina GAIIx	T	116339606	T	T	116339606	2	4	9	1	0	0	0	0	0	0	0	1	9578
MET	4233	broad.mit.edu	37	7	116339633	116339633	+	Silent	SNP	G	A	A			TCGA-17-Z057-01A-01W-0747-08	TCGA-17-Z057-11A-01W-0747-08			NA	NA	NA	NA			Somatic	Phase_I	Capture	NA	NA	NA	Illumina GAIIx	A	116339633	A	A	116339633	2	1	86	1	0	0	0	0	0	0	0	1	9578
MET	4233	broad.mit.edu	37	7	116339807	116339807	+	Silent	SNP	A	G	G			TCGA-73-4662-01A-01D-1265-08	TCGA-73-4662-11A-01D-1265-08			NA	NA	NA	NA			Somatic	Phase_I	Capture	NA	NA	NA	Illumina GAIIx	G	116339807	G	G	116339807	2	3	205	1	0	0	0	0	0	0	0	1	9578
MET	4233	broad.mit.edu	37	7	116340082	116340082	+	Missense_Mutation	SNP	A	G	G			TCGA-44-2657-01A-01D-1105-08	TCGA-44-2657-11A-01D-1553-08			NA	NA	NA	NA			Somatic	Phase_I	Capture	NA	NA	NA	Illumina GAIIx	G	116340082	G	G	116340082	3	3	107	1	0	0	0	0	1	0	0	0	9578
MET	4233	broad.mit.edu	37	7	116340357	116340357	+	Intron	SNP	C	A	A			TCGA-05-4396-01A-21D-1855-08	TCGA-05-4396-10A-01D-1855-08			NA	NA	NA	NA			Somatic	Phase_I	Capture	NA	NA	NA	Illumina GAIIx	A	116340357	A	A	116340357	1	1	9	0	1	0	0	0	0	0	0	0	9578
MET	4233	broad.mit.edu	37	7	116371664	116371664	+	Intron	SNP	C	G	G			TCGA-05-4405-01A-21D-1855-08	TCGA-05-4405-10A-01D-1855-08			NA	NA	NA	NA			Somatic	Phase_I	Capture	NA	NA	NA	Illumina GAIIx	G	116371664	G	G	116371664	1	3	14	0	1	0	0	0	0	0	0	0	9578
MET	4233	broad.mit.edu	37	7	116372728	116372728	+	Intron	SNP	G	T	T			TCGA-17-Z022-01A-01W-0746-08	TCGA-17-Z022-11A-01W-0746-08			NA	NA	NA	NA			Somatic	Phase_I	Capture	NA	NA	NA	Illumina GAIIx	T	116372728	T	T	116372728	1	4	54	0	1	0	0	0	0	0	0	0	9578
MET	4233	broad.mit.edu	37	7	116380037	116380037	+	Missense_Mutation	SNP	C	T	T			TCGA-05-4403-01A-01D-1265-08	TCGA-05-4403-10A-01D-1265-08			NA	NA	NA	NA			Somatic	Phase_I	Capture	NA	NA	NA	Illumina GAIIx	T	116380037	T	T	116380037	3	4	13	1	0	0	0	0	1	0	0	0	9578
MET	4233	broad.mit.edu	37	7	116380182	116380182	+	Intron	SNP	C	A	A			TCGA-05-4396-01A-21D-1855-08	TCGA-05-4396-10A-01D-1855-08			NA	NA	NA	NA			Somatic	Phase_I	Capture	NA	NA	NA	Illumina GAIIx	A	116380182	A	A	116380182	1	1	9	0	1	0	0	0	0	0	0	0	9578
MET	4233	broad.mit.edu	37	7	116381097	116381097	+	Intron	SNP	C	T	T			TCGA-05-4398-01A-01D-1265-08	TCGA-05-4398-10A-01D-1265-08			NA	NA	NA	NA			Somatic	Phase_I	Capture	NA	NA	NA	Illumina GAIIx	T	116381097	T	T	116381097	1	4	11	0	1	0	0	0	0	0	0	0	9578
MET	4233	broad.mit.edu	37	7	116397814	116397814	+	Silent	SNP	A	T	T			TCGA-17-Z013-01A-01W-0746-08	TCGA-17-Z013-11A-01W-0746-08			NA	NA	NA	NA			Somatic	Phase_I	Capture	NA	NA	NA	Illumina GAIIx	T	116397814	T	T	116397814	2	4	46	1	0	0	0	0	0	0	0	1	9578
MET	4233	broad.mit.edu	37	7	116403424	116403424	+	Intron	SNP	C	G	G			TCGA-05-4418-01A-01D-1265-08	TCGA-05-4418-10A-01D-1265-08			NA	NA	NA	NA			Somatic	Phase_I	Capture	NA	NA	NA	Illumina GAIIx	G	116403424	G	G	116403424	1	3	18	0	1	0	0	0	0	0	0	0	9578
MET	4233	broad.mit.edu	37	7	116411790	116411790	+	Intron	SNP	G	T	T			TCGA-17-Z055-01A-01W-0747-08	TCGA-17-Z055-11A-01W-0747-08			NA	NA	NA	NA			Somatic	Phase_I	Capture	NA	NA	NA	Illumina GAIIx	T	116411790	T	T	116411790	1	4	84	0	1	0	0	0	0	0	0	0	9578
MET	4233	broad.mit.edu	37	7	116412024	116412024	+	Nonsense_Mutation	SNP	C	G	G			TCGA-75-6205-01A-11D-1753-08	TCGA-75-6205-10A-01D-1753-08			NA	NA	NA	NA			Somatic	Phase_I	Capture	NA	NA	NA	Illumina GAIIx	G	116412024	G	G	116412024	4	3	218	1	0	0	0	0	0	1	0	0	9578
MET	4233	broad.mit.edu	37	7	116412042	116412045	+	Splice_Site	DEL	AGGT	-	-			TCGA-50-6597-01A-11D-1855-08	TCGA-50-6597-10A-01D-1855-08			NA	NA	NA	NA			Somatic	Phase_I	Capture	NA	NA	NA	Illumina GAIIx	-	116412045	-	-	116412042	8	5	174	1	0	1	0	1	0	0	1	0	9578
MET	4233	broad.mit.edu	37	7	116412043	116412043	+	Missense_Mutation	SNP	G	C	C			TCGA-17-Z040-01A-01W-0746-08	TCGA-17-Z040-11A-01W-0746-08			NA	NA	NA	NA			Somatic	Phase_I	Capture	NA	NA	NA	Illumina GAIIx	C	116412043	C	C	116412043	3	2	69	1	0	0	0	0	1	0	0	0	9578
MET	4233	broad.mit.edu	37	7	116412044	116412044	+	Splice_Site	SNP	G	T	T			TCGA-49-6745-01A-11D-1855-08	TCGA-49-6745-11A-01D-1855-08			NA	NA	NA	NA			Somatic	Phase_I	Capture	NA	NA	NA	Illumina GAIIx	T	116412044	T	T	116412044	5	4	147	1	0	0	0	0	0	0	1	0	9578
MET	4233	broad.mit.edu	37	7	116412045	116412045	+	Splice_Site	SNP	T	C	C			TCGA-75-5122-01A-01D-1753-08	TCGA-75-5122-10A-01D-1753-08			NA	NA	NA	NA			Somatic	Phase_I	Capture	NA	NA	NA	Illumina GAIIx	C	116412045	C	C	116412045	5	2	212	1	0	0	0	0	0	0	1	0	9578
MET	4233	broad.mit.edu	37	7	116415240	116415240	+	Intron	SNP	G	T	T			TCGA-17-Z018-01A-01W-0746-08	TCGA-17-Z018-11A-01W-0746-08			NA	NA	NA	NA			Somatic	Phase_I	Capture	NA	NA	NA	Illumina GAIIx	T	116415240	T	T	116415240	1	4	51	0	1	0	0	0	0	0	0	0	9578
MET	4233	broad.mit.edu	37	7	116417313	116417314	+	Intron	INS	-	TT	TT			TCGA-49-4507-01A-01D-1265-08	TCGA-49-4507-11A-01D-1265-08			NA	NA	NA	NA			Somatic	Phase_I	Capture	NA	NA	NA	Illumina GAIIx	TT	116417314	TT	TT	116417313	6	5	140	0	1	1	1	0	0	0	0	0	9578
MET	4233	broad.mit.edu	37	7	116417342	116417342	+	Intron	SNP	G	C	C			TCGA-44-3396-01A-01D-1265-08	TCGA-44-3396-11A-01D-1553-08			NA	NA	NA	NA			Somatic	Phase_I	Capture	NA	NA	NA	Illumina GAIIx	C	116417342	C	C	116417342	1	2	114	0	1	0	0	0	0	0	0	0	9578
MET	4233	broad.mit.edu	37	7	116417442	116417442	+	Splice_Site	SNP	G	T	T			TCGA-05-4396-01A-21D-1855-08	TCGA-05-4396-10A-01D-1855-08			NA	NA	NA	NA			Somatic	Phase_I	Capture	NA	NA	NA	Illumina GAIIx	T	116417442	T	T	116417442	5	4	9	1	0	0	0	0	0	0	1	0	9578
MET	4233	broad.mit.edu	37	7	116423428	116423428	+	Missense_Mutation	SNP	T	C	C			TCGA-64-5781-01A-01D-1625-08	TCGA-64-5781-10A-01D-1625-08			NA	NA	NA	NA			Somatic	Phase_I	Capture	NA	NA	NA	Illumina GAIIx	C	116423428	C	C	116423428	3	2	191	1	0	0	0	0	1	0	0	0	9578
MET	4233	broad.mit.edu	37	7	116435746	116435746	+	Missense_Mutation	SNP	G	T	T			TCGA-17-Z010-01A-01W-0746-08	TCGA-17-Z010-11A-01W-0746-08			NA	NA	NA	NA			Somatic	Phase_I	Capture	NA	NA	NA	Illumina GAIIx	T	116435746	T	T	116435746	3	4	43	1	0	0	0	0	1	0	0	0	9578
MET	4233	broad.mit.edu	37	7	116435946	116435946	+	Missense_Mutation	SNP	A	G	G			TCGA-55-6712-01A-11D-1855-08	TCGA-55-6712-10A-01D-1855-08			NA	NA	NA	NA			Somatic	Phase_I	Capture	NA	NA	NA	Illumina GAIIx	G	116435946	G	G	116435946	3	3	182	1	0	0	0	0	1	0	0	0	9578
[truncated: 14 more columns]
